# Supplementary material for: A Comparative Metabolomics Study of the Potential Marker Compounds in Feces from Different Hybrid Offspring of Huainan Pigs
Source: Animals (Basel). 2024 Nov 14;14(22):3282. doi: 10.3390/ani14223282 (PMC11591501; doi:10.3390/ani14223282)
Supplement: Supplementary file 1 [file animals-14-03282-s001.zip › Supplemental Table.xlsx]

## Sheet: STable 1
Supplemental Table S1: Information of metabolites detected in different ion modes
Mode	Index	Compounds	LH1	LH2	LH3	YH1	YH2	YH3	BH1	BH2	BH3
T3_positive	MW0105657	Arginyl-glycyl-aspartic acid	4125.51	7654.16	3660.52	9169.26	2232.21	2467.45	2626.3	8832.07	2464.01
T3_positive	MW0057055	1,2-Dilinoleoyl-SN-glycero-3-phosphocholine	98613.7	82275.3	270641	370318	186513	102472	183510	264044	262891
T3_positive	MW0121226	3-(Pyridyl-2-methyl)-5-bromodioxindole	8044.32	6263.3	14887.9	8576.96	21790.7	10863.3	16675.6	8185.41	61264.7
T3_positive	MW0115326	Sulcotrione	42274.9	26746.5	92455.7	82443.3	44245.9	34880.9	26357.1	55884.6	6298.61
T3_positive	MW0103076	Valproic acid	4761.74	5819.87	4653.61	4586.02	4992.04	4816.88	5980.94	5407.22	5665.5
T3_positive	MEDN1476	Allantoic acid	55707.4	38797.5	76506.5	47227.7	50314.4	51204.2	47168.4	45647.7	81886.5
T3_positive	MEDP1592	Citicoline	2863.81	5785.69	5323.78	13678.9	2477.09	4575.49	6319.9	8739.32	5456.42
T3_positive	MW0052908	Finasteride	960.91	17571.6	5602.49	13644.1	8817.54	4177.01	4620.77	12727.4	17409.3
T3_positive	MW0013303	24-Hydroxyglabrolide	3761.68	4608.13	6980.78	4796.68	5495.7	10787.4	9290.48	10584.2	8569.84
T3_positive	MW0154557	N-Butyl-11-[(7R,8R,9S,13S,14S,17S)-3,17-dihydroxy-13-methyl-7,8,9,11,12,13,14,15,16,17-decahydro-6H-cyclopenta[A]phenanthren-7-YL]-N-methylundecanamide	13000.6	15941.2	17602.7	16938.5	17714.2	16394.2	18819.8	19695.9	21549.4
T3_positive	MW0169549	Niacinamide	619316	895541	298113	1.36491e+06	460897	1.32539e+06	1.19338e+06	1.07498e+06	1.36393e+06
T3_positive	MW0155489	Phenylboronic acid	29132.2	25864.1	32828	13069.7	33392.6	14262	20021.5	34543.6	12979.6
T3_positive	MW0107948	Pyroglutamic acid	42020.4	47392.7	33338.9	149048	87074.3	41240.4	46073.9	49550	56272.6
T3_positive	MEDN0068	S-(5-Adenosy)-L-Homocysteine	22155.2	33904.4	27031.2	35589.6	22761	36775.8	38014.9	46531.1	25593.2
T3_positive	MEDP0525	N-Acetyl-L-alanine	52735.9	48858.3	67276.9	83217.2	31441.6	38048.1	59300.1	128287	45433.2
T3_positive	MW0115448	Trichloroethanol glucuronide	15504.9	15161.5	15072.6	16084.6	14908.6	14682.5	15452.4	14560.2	10292
T3_positive	MW0009085	Nifuroxazide	6694.09	5493.75	6783.3	4180.94	7047.52	1921.12	4477.58	4357.27	1497.97
T3_positive	MW0009611	Pyridaben	61045.6	69824.3	76444.4	74985.9	101068	111350	136276	196117	214708
T3_positive	MW0154876	Pancratistatin	26182.9	9671.9	8621.04	3263.6	20757.8	9868.01	8456.95	3413.07	6565.31
T3_positive	MW0103343	2'-Deoxyguanosine	5343.49	5042.43	5273.3	2779.2	9015.21	3316.5	941.55	6565.01	2278.75
T3_positive	MW0124206	gamma-Butyrolactone	6060.52	7607.57	4072.74	539.72	6081.31	4213.88	3462.11	2260.61	2003.52
T3_positive	MW0103332	2'-Deoxyadenosine	26437.7	26807.7	21793.2	25859.5	22126	24308.6	22382.5	23759.8	15961.5
T3_positive	MW0154352	Aqupla	4370.48	1433.1	5597.03	4712.67	12152.4	2329.67	11626.6	4870.75	16214.5
T3_positive	MW0001837	2-(3-Bromophenyl)-5-ethyl-1,3,4-oxadiazole	2209.46	2511.72	802.62	2222.19	1359.33	2980.86	1942.53	1971.69	3002.15
T3_positive	MW0009652	Ranolazine	1295.3	1131.87	939.62	875.48	1390.22	3050.02	3544.92	789.35	1597.87
T3_positive	MEDP0403	Deoxycytidine	35729.1	49341.7	35792.9	53249.3	43033.3	40193.9	40977.5	63738.8	40668.3
T3_positive	MW0103574	Gemcitabine	2273.75	4125.65	1341.29	2419.72	2728.77	959.63	1587.61	2238.53	606.86
T3_positive	MW0002667	2-Amino-4-methylphenol	19746	16098.2	14325.7	33500.6	22619.2	22928.9	19851	20157.3	20142.1
T3_positive	MW0122211	6-Hydroxynicotinonitrile	1.63396e+06	1.67234e+06	1.38396e+06	1.9481e+06	1.62946e+06	1.73128e+06	1.98899e+06	1.83704e+06	2.11874e+06
T3_positive	MW0145223	N-(2-hydroxyethyl-1,1,2,2-d4)-5Z,8Z,11Z,14Z-eicosatetraenamide	29526.9	15888.5	21904.9	38722.6	40143.4	49485.5	62050.3	19131.5	28230.2
T3_positive	MW0006588	Cinosulfuron	13136	14658.5	14655.4	12986.7	13488.2	14124.6	15125.6	14792.8	14305.8
T3_positive	FDATN00091	Ruxolitinib	5668.87	8780.49	4957.77	11893.5	1738.34	2435.16	3651.96	8451.62	2247.52
T3_positive	MW0056725	PA(P-16:0/18:2(9Z,12Z))	8402.24	8697.5	9915.47	15605.6	10258.5	16250.2	22854.5	21154.1	14067.2
T3_positive	MW0122297	6-(1-Piperazinyl)-isoquinoline hydrochloride	2541.16	3775.24	1417.57	3482.32	2783.03	4684.83	4256	2855.03	2820.55
T3_positive	MW0155600	Plakinamine A	2546.78	1431.89	1555.05	2024.49	2606.55	2653.34	1769.4	1084.27	1554.85
T3_positive	MW0062212	Prostaglandin A1 ethyl ester	25784.8	29749.6	33323.3	26842.7	35315.5	41928.2	26529.1	46573.7	46673.7
T3_positive	MW0010043	Venlafaxine	5292.09	7289.98	3656.79	6222.82	3203.46	4042.03	3094.13	6714.66	1566.61
T3_positive	MW0168482	2-Aminobenzimidazole	4478.73	4504.67	3361	5396.93	3514.65	1839.48	3409.15	4859.87	5473.92
T3_positive	MW0121583	N,N-Diallyl-5-methoxytryptamine	9554.39	2547.69	3147.12	22430.7	7326.01	2835.6	792.32	893.25	1888.06
T3_positive	FDATP01741	Osilodrostat	876654	567046	601495	462730	705340	652624	832418	757703	681641
T3_positive	MW0111934	2'',3'',6''-Trigalloyliriflophenone 3-C-glucoside	3230.87	4261.54	16856.8	2044.59	5512.41	9055.95	7920.59	15591.3	4931.69
T3_positive	MW0124748	Mangiferin 6'-gallate	2612.08	3049.31	2199.19	1633.45	916.95	703.82	4444.23	1987.16	1594.39
T3_positive	MW0007818	Milnacipran	8003.99	8838.64	6988.32	8794.91	4498.34	7735.22	7765.49	8426.34	6737.87
T3_positive	MW0008647	N-[2-(4-Methoxyphenyl)ethyl]-3-methylbut-2-enamide	6142.68	11989	4507.18	8176.45	4628.92	1097.03	4453.39	13211.4	4044.55
T3_positive	MW0107001	Gln-Phe	10129.1	14142.2	9753.47	24895.8	1624.91	986.19	5601.37	21004.4	2007.88
T3_positive	FDATN00065	Vemurafenib	56832.4	46985.4	68035	54305.2	66789.8	62827.6	78492.9	47693.8	64584.2
T3_positive	MW0106594	Enniatin B	1700.63	1557.73	6656.18	1133.73	3301.36	2015.23	2662.44	2787.76	6211.9
T3_positive	MW0142141	5-chloro-1'-[(2-fluorophenyl)methyl]-2,2',5'-trioxo-spiro[3H-indole-3,3'-pyrrolidine-1(2H)-acetic acid	4319.59	6348.91	9697.1	5962.51	3151.09	2937.24	4397.21	7057.05	1930.64
T3_positive	MW0116980	Veliparib	40592.2	29097.4	24525.1	50504.5	52906.8	35938.1	27579.2	23942.5	49784.3
T3_positive	MW0194317	O-malonyl-L-carnitine	5158.12	4202.01	3480.19	3131.26	4429.28	2134.01	9317.4	9005.18	4230.77
T3_positive	MW0009910	Tiocarlide	3432.54	3243.65	2268.35	1470.1	1381.03	3596.77	2937.25	1669.31	1794.21
T3_positive	MW0009987	Tripelennamine	4341	7614.45	4773.85	7479.49	6642.35	6915.73	4235.69	6368.6	8677.59
T3_positive	MW0053776	Gossypol	32175.1	33411.5	34450.7	24355.2	32971.9	40468.9	46771.9	48787.7	48693.2
T3_positive	MW0114725	2,6-beta-delta-Fructan	2607.21	1521.65	3366.46	2611.73	516.64	6134.44	2477.41	3001.08	2002.13
T3_positive	MW0062136	(2R)-2-[(2R,3R,4S)-3,4-bis(2-hydroxyethoxy)oxolan-2-yl]-2-hydroxyethyl dodecanoate	460794	490636	497894	480937	478302	547888	559104	503381	505293
T3_positive	MW0009581	Pseudoephedrine	7576.42	7746.93	8305.98	7885.72	8359.85	8425.12	9421.11	7995.61	7653.36
T3_positive	MW0138940	Methyl 3,4,6-tri-O-galloyl-beta-D-glucopyranoside	45568.9	71765.9	33322.5	9204.18	52922.4	52700.6	28400.7	43936.6	19510.7
T3_positive	MW0054321	Leukotriene B4-3-aminopropylamide	4240.18	12593.9	4223.22	11010.1	15788.7	14860.3	8959.87	22950.5	36921.3
T3_positive	MEDN0362	LPE(18:1/0:0)	851.35	1243.8	1030.2	1478.96	1273.48	2447.37	1820.14	1042.5	1841.34
T3_positive	MW0007592	Mesalazine	5820.71	10556.3	3479.72	9053.77	6668.67	9307.33	16863.2	12722.7	21768.4
T3_positive	MW0115736	(-)-Salsoline	214243	222298	236361	213250	238718	261643	268725	219520	233797
T3_positive	MW0126398	Quinolinic acid	14102.7	16096.5	13496.7	13554.7	13577.2	12663.5	13005.5	13406.7	11141
T3_positive	MW0122639	8H-Purin-8-one, 2-amino-1,6,7,9-tetrahydro-6-thioxo-	876.83	3996.66	1076.42	4370.14	1695.6	1428.04	993.96	1472	1320.04
T3_positive	MW0122783	Aloxistatin	2543.12	1956.17	3353.35	3638.3	2433.22	2616.27	6018.78	10169.3	6031.08
T3_positive	MW0010033	4-Formyl-2-methoxyphenyl acetate	3786.52	2330.65	4762.96	6261.29	3519.9	1191.47	3628.46	9507.19	4305.15
T3_positive	MW0002703	2-Aminobenzamide	6624.3	5871.61	18522.4	4359.48	1371.5	10328.3	2160.61	16731.4	3794.8
T3_positive	MW0154784	O-Toluenesulfonamide	20013.2	18281.9	22219.7	16495	19967.2	22754.8	20400.1	16262.6	19757.8
T3_positive	MW0154480	N-hydroxy-L-tryptophan	972.56	1749.42	1617.49	2048.34	784.22	2237.47	1893.33	2069.24	1913.45
T3_positive	MW0106072	Butanoic acid, 4-((1,2-dioxohexadecyl)amino)-, ethyl ester	45204.6	39919.8	41270.3	39408.4	50897.4	48337.5	57205.5	42445.5	41702
T3_positive	MW0169545	N-[(3S)-Tetrahydro-2-oxo-3-furanyl]hexadecanamide	116530	106537	112878	116977	131446	128957	152800	116256	106760
T3_positive	MW0117197	1-Methyl-2-pyrrolidinone	2258.13	3324.26	3146.2	3431.1	1263.7	2578.56	2259.02	5174.8	1460.17
T3_positive	MEDP1982	2-Methyl-1-pyrroline	5798.1	4768.32	5010.45	5829.87	5334.63	6507.87	6575.52	4997.12	4733.3
T3_positive	MW0110189	Tyr-Asp	4790.75	5328.21	2206.47	8244.76	3362.58	4705.89	10173.1	4115.6	8886.55
T3_positive	MW0131453	3,3'-Di-O-galloylprodelphinidin B5	1396.34	724.02	1488.12	1844.24	3696.03	4918.56	1972.5	1661.97	2034.16
T3_positive	MW0124605	2-(3-Methoxyphenyl)-1-(1-pentyl-1H-indol-3-yl)ethanone	114172	122425	76414.9	55859.9	91836.1	157058	134820	121528	110666
T3_positive	MW0012936	1-Oleoyl-2-acetyl-sn-glycerol	1395.43	889.19	2003.74	2325.14	2714.37	4411.92	3383.51	4914.41	3177.74
T3_positive	MW0007570	Medetomidine hydrochloride	3818.17	3354.56	3750.98	2227.55	3049.99	4550.62	3827.74	4937.7	3631.75
T3_positive	MW0148207	Dehydroisocoproporphyrinogen	6938.88	5545.77	5659.48	2583.24	5208.1	7148.58	10755.2	7347.03	7707.09
T3_positive	MW0117285	Tert-butyl 4-((3-(pyridin-4-yl)-1,2,4-oxadiazol-5-yl)methoxy)piperidine-1-carboxylate	1120.87	1351.78	1338.08	1205.88	1614.89	1579.16	2652.34	2510.41	2724.01
T3_positive	MW0124792	4H-(1,2,4)Triazolo(4,3-a)(1,4)benzodiazepine, 8-chloro-6-(2-chlorophenyl)-1-((methylthio)methyl)-	37368.3	27688.1	69296.1	71256	41938.5	43277.5	28939.8	41967.3	25872
T3_positive	MW0125188	Mirtazapine	111832	250965	135214	217010	157148	214522	128599	184320	185634
T3_positive	FDATP01995	Rilmenidine phosphate	865.37	734.47	748.59	681.59	798.52	1004.96	783.01	1453.06	1142.94
T3_positive	MW0127378	Phenol, 2,2'-thiobis[4-chloro-6-nitro-	125204	106589	65262.4	207609	104860	101440	81163.7	94780	24909.4
T3_positive	MEDP1904	LPE(18:2/0:0)	25294.7	21143.6	12583	42905.2	25711.6	33871.3	22397.2	29268.6	18363.6
T3_positive	MW0103590	Guanosine-5'-monophosphate	2268.56	1543.3	655.81	3130.47	456.7	671.63	3445.92	2488.21	2281.57
T3_positive	MW0008791	2-(acetylsulfamoyl)benzoic Acid	12159.7	12088.3	13653.5	5274.24	4024.32	19643.1	11846.5	15190.7	11073.9
T3_positive	MW0012499	15(S)-HETE-d8	2542.76	2798.77	2930.07	5034.81	3534.24	3245.36	4760.48	3572.46	3429.26
T3_positive	MW0015782	Androstanedione	2904.72	821.33	6593.68	6964.9	5003.78	4126.37	10504.4	7934.78	9096.87
T3_positive	MW0003486	3-(4-Fluorophenyl)phenethyl alcohol	206559	170200	214056	229624	308901	266603	169287	191769	141969
T3_positive	MEDL01942	Dibutyl phthalate	382946	329559	529435	277500	462621	415266	501195	710964	830687
T3_positive	MEDL02151	3'-Adenylic acid	4813.3	109381	100927	53063.7	42078.3	98061	411744	401486	236134
T3_positive	MW0104883	3-(Boc-amino)propyl bromide	3220.68	4361.71	709.42	4452.15	669.55	3829.5	2319.59	3321.05	1291.31
T3_positive	MW0004446	4,4'-Methylenebis(2-methylaniline)	20834.3	50645.3	26648.6	43483.5	30581.2	42383.8	26324	36073.9	39021.6
T3_positive	MW0125425	N-piperidin-4-ylcyclopropanecarboxamide	1594.58	3570.15	1747.05	3451.84	1145.9	2227.43	2011.01	4149.53	2952.64
T3_positive	MEDP1406	Carnitine C14:1	520.08	1456.19	678.82	1352.02	886.29	2955.13	1664.24	3395.65	4074.51
T3_positive	MW0150710	HC-Toxin	5568.8	8932.14	4997.44	5342.62	3613.59	6655.48	8158.66	2671.31	7968.96
T3_positive	MW0016151	beta-Sitosterol	7038.65	8138.3	8302.98	10404.6	15840	12182.7	9203.2	9883.56	17273.6
T3_positive	MW0049216	Deoxycholic acid	4769.83	3826.31	9849.82	13983	2097.45	6915.44	6785.01	11121	4512.38
T3_positive	MW0006357	Bifenthrin	50301.2	46990.1	50861.6	55492	48020.7	54414.5	44847.3	43814.3	43194.8
T3_positive	MW0000420	Ranitidine	9631.58	6593.54	6291.24	9810.75	4165.86	8902.57	10982.7	7606.59	14965.2
T3_positive	MW0007370	Inabenfide	1040.01	6329.75	2467.77	7805.17	2639.05	3956.47	1049.14	2665.91	2036.93
T3_positive	MW0017091	Cholic acid	4758.27	2064.61	5174.34	3597.36	3293.64	4267.18	4855.9	4098.86	4180.86
T3_positive	MW0148678	Panthenol	116090	90436.1	67014.1	60074	48552.5	90617.1	59068.9	91734.7	93742.2
T3_positive	MW0160427	Ascorbigen	1263.09	1733.94	4299.26	1531.67	5153.08	849.37	4558.71	412.23	10343.8
T3_positive	MW0009783	Sulfachlorpyridazine	4154.53	6516.98	9675.12	2716.92	1064.69	7407.15	5569.29	8378.18	4432.19
T3_positive	MW0013231	20-HETE	759.48	859.88	766.63	2886.9	4651.05	1092.52	6139.85	3406.53	6189.25
T3_positive	MEDP1238	Coniferyl acetate	17363.3	23978	19809.6	29091.7	16859.1	6326.43	17290.4	47287.8	20283.4
T3_positive	MW0006523	Chlophedianol	2802.77	3249.21	3032.11	4854.31	4697.37	6717.5	1663.74	5072.67	2801.25
T3_positive	MW0109041	Pantothenic acid	240437	126866	115840	482140	214262	298328	55629.5	123081	110481
T3_positive	MW0116383	1-Phthalazinamine, N-(3-chlorophenyl)-4-phenyl-	112155	120447	99186.3	93064.4	74067.2	114372	98602.1	127962	37435.1
T3_positive	MW0114867	Pyruvaldehyde	3106.03	2924.26	2164.78	5105.66	4710.84	3971.68	3307.24	2927.76	3158.42
T3_positive	MW0110614	1-Amino-propan-2-ol	449214	437101	412734	402317	234093	238730	311864	567775	213161
T3_positive	MEDP0827	Isophorone	2493.96	1933.08	2095.21	2811.31	2179.54	3348.73	4497.46	4859.47	4645.4
T3_positive	MW0168249	Tungstic acid	5837.15	5574.84	5750.21	4049.47	9435.59	5153.25	2734.58	25559.5	6690.71
T3_positive	MW0116986	Cetylpyridinium	2875.78	2538.83	2379.67	1718.6	2984.92	3459.37	4740.52	1932.8	3944.74
T3_positive	MW0169515	2-Acetamido-2-Deoxy-D-Mannopyranose	2282.73	4328.04	1937.62	3272.35	4182.62	2170.46	5078.12	3821.31	4693.24
T3_positive	MW0013392	2-Aminohexadecanoic acid	1349.08	1598.8	1319.54	1322.81	1993.05	2983.53	1587.47	1844.89	3298.41
T3_positive	MEDP1869	His-Leu	1043.43	1515.46	3202.63	2146.84	825.16	4543.28	870.79	5114	1238.45
T3_positive	MEDL02675	Anaxagoreine	225803	238242	262917	222982	94325.1	264604	218494	249176	222403
T3_positive	MW0156261	Pyropheophytin b	28939.4	88272.8	28867.4	42841.5	55668.3	55916.8	43753	40274.5	54827.8
T3_positive	MW0007745	Methyl 4-bromo-2-(methylsulfonyl)benzoate	46472.9	44228.7	55040.5	42349.3	85279.4	87695.6	86233.8	28060.5	113023
T3_positive	MW0013619	1-O-Octadecyl-2-O-methyl-sn-glycero-3-phosphocholine	2694.81	3536.43	8061.2	3289.29	3464.33	1791.74	2584.55	4797.79	8258.36
T3_positive	MW0004453	1,2-Benzenedicarboxylic acid, 4,4'-oxybis-	11478.9	11366.1	3171.35	15481.4	8865.98	11793.6	10878	9402.24	11693
T3_positive	MW0102823	Tomatidine	1701.48	9232.97	2462.68	3385.93	12679.6	799.61	715.39	1730.69	15709.5
T3_positive	ZINC36383810	Acuminaminoside	3680.13	3567.12	4006.51	3880.54	5403.65	5266.35	5347.9	4781.06	4375.25
T3_positive	MW0106056	Boc-cys(npys)-OH	13966.7	15848.9	11297.7	9472.24	3373.34	12867.6	11698.6	12647.5	10060.3
T3_positive	MEDP1348	LPC(16:1/0:0)	13168.2	10876.4	19143	12826	11801.4	6241.29	8340.35	8309.58	9761.1
T3_positive	MEDP0637	Phe-Pro	38191.2	32380.1	30349.5	44989.6	47425.5	37885.5	33961.6	44376.9	41765.2
T3_positive	MW0112719	Gadusol	11472.6	14248.1	4913.68	16395.5	4712.71	12848.5	5030.59	11747.4	5342.32
T3_positive	MW0111287	Sphinganine	126131	109470	121784	110400	126616	127388	165824	111246	87415.3
T3_positive	MW0123165	Bromothymol blue	147893	143464	162853	118726	192480	204849	194499	119552	102896
T3_positive	MW0009313	Oxymorphone	55353	44922.9	56844.1	50364	38407.4	57416.1	41933.6	41477.5	46038.8
T3_positive	MEDP1100	2-Aminomethylpyrimidine	455701	888564	623272	639961	494856	1.10259e+06	687513	759077	715298
T3_positive	MW0127421	Camelinin	37407.9	98844.8	84260.4	86280.1	27860.5	201210	156001	109575	151560
T3_positive	MW0054684	Manoalide	3985.54	4663.86	4787.64	3742.53	5500.79	7006	4357.84	7733.92	7600.2
T3_positive	MW0127454	Dimethyl sulfide	2740.94	1878.85	2349.14	1967.66	1835.4	680.21	2915.54	684.17	2873.36
T3_positive	MW0013649	Allyl cyclohexanebutyrate	82606.4	157991	103339	196901	76432.6	23141.8	91748.4	235735	67930
T3_positive	MW0158342	Tylactone	956.52	4109.44	3713.23	1020.36	1792.11	1642.44	2743.96	4334.51	2805.65
T3_positive	MW0111787	1-Cyano-2-hydroxy-3-butene	10089.3	11195.3	10198.7	7290.24	8948.93	7406.49	9318.8	10407.5	8148.7
T3_positive	MEDN1302	1D-myo-inositol 1,4-bisphosphate	2368.9	14458.4	3678.36	540.74	10800.3	6554.79	8098.12	8464.97	7102.18
T3_positive	MW0013385	LPC(O-16:0/2:0)	5730.56	1900.58	3387.09	6407.44	13955	9897.04	7245.13	24361.3	13956.5
T3_positive	MW0168838	Betaine aldehyde	20681.5	10932.6	27499.5	13152.7	29057.7	16156.9	26271.8	12430	66611
T3_positive	MW0157212	Sterculic acid	5050.38	3917.22	3737.18	6334.32	10465.9	5506.67	6086	3960.43	10102.7
T3_positive	MW0009985	Trimethoprim	293.4	342.25	304.42	438.82	308.56	798.28	357.21	292.06	759.77
T3_positive	MW0014423	4alpha-Methyl-5alpha-cholesta-8,24-dien-3-one	5461.42	4382.97	3961.08	1183.71	3644.31	9691.31	9023.49	6067	6829.47
T3_positive	MADN0506	4-(2-Hydroxyethyl)-1-piperazine ethanesulfonic acid	1676.87	4083.9	2491.05	3541.71	1278.25	5449.16	4204.68	5898.11	1259.03
T3_positive	MW0110276	Tyr-Ala	2906.1	4242.72	1871.7	676.5	2879.66	3354.11	2150.63	3057.4	780.73
T3_positive	MW0124275	Guanine	14727.5	13308.2	14297.4	32389.4	11332.8	20608	18319.4	18574.5	42692
T3_positive	MEDL00575	L-Isoleucine	11268.3	12312.4	12040.1	9525.38	9418.99	13705.6	9991.87	10919.9	9107.45
T3_positive	MW0169458	Melatonin	4356.31	7833.63	5941.54	7188.33	6818.91	2266.32	3156.06	5812.29	4556.34
T3_positive	MW0105438	Adenine	32051.2	34429.2	49038.9	44177.8	16025	23911.7	30380.4	39277.5	22016.4
T3_positive	MW0107902	L-Leucyl-L-alanine	88938.8	105461	49952.4	33493.6	64115.2	94402.7	77435.8	82113.7	66966.9
T3_positive	MW0013300	24-epi-Brassinolide	3069.13	2096	4132.4	3096.65	5562.62	4983.87	4170.81	1763.79	5990.49
T3_positive	MW0124034	Ethyl 6-bromo-5-hydroxy-2-methyl-1-benzofuran-3-carboxylate	37670.2	34836.9	48036.3	14897	11137.2	81386.2	35219.1	44039.1	51418.2
T3_positive	MW0105152	4-(Dimethylamino)phenylalanine	6460.38	1287.29	10700	4329.95	12076	6390.09	10081.6	3835.15	21525.7
T3_positive	MW0013003	1-Stearoyl-2-linoleoyl-sn-glycero-3-phosphoethanolamine	98856.8	99720	89782.6	89689.8	87337.6	87208.6	46851.6	35567.1	26762.3
T3_positive	MW0107960	L-Threonine	3348.95	5055.62	4935.93	17375.8	11290.4	5839.88	2950.81	4808.6	2984.17
T3_positive	MW0010027	L-Valine	140112	139228	125923	123749	84028.2	85490.1	103760	156080	79002.6
T3_positive	MW0154811	Oxolucidine B	1442.75	1327.69	1546.48	1077.45	389.04	2071.24	2323.7	1535.13	909.91
T3_positive	MW0152801	Lucidine B	4413.87	61391.5	5487.78	12641.1	18006.2	5664.72	9031.89	15333.2	39237.5
T3_positive	MW0115025	Oxoamide	8758.15	8018.62	5617.93	11160.5	10877.6	8587.22	8155.86	8642.17	8982.23
T3_positive	MW0121600	5-Methoxytryptophol	83914.4	86762.4	91699.1	83962.7	89676.7	99676.2	104058	85542.8	89225.8
T3_positive	MW0157418	Tetracenomycin C	72317.4	67389.2	108980	112677	61060.1	97136.2	56024	100473	15800.9
T3_positive	MW0106116	Hydrogen carbonate	12927	12644.4	13522.4	13543	13523.5	14093	15048.4	15257.2	15576.9
T3_positive	MW0169870	Spermine	1971.68	2332.97	3699.36	3641.45	2288.42	2445.16	6561.9	2095.84	4007.23
T3_positive	ZINC1648993	(R)-Dimethyl 2-hydroxysuccinate	8049.69	25333.8	10464.3	11847.1	21436	12433.2	15556.2	15492	5770.4
T3_positive	MW0054480	Lyngbic acid	37080.1	17653.6	22548.4	73526	26989.8	31133	8185.16	21805.1	23269.4
T3_positive	MW0103797	Pimonidazole	21898.7	15455.8	13040.9	9755.82	15905.9	39414.2	27475.9	38605.7	32811.7
T3_positive	MW0105888	Asparagine	27727.1	27164.7	29220.3	24816	28885.5	32702.9	31106.3	25379.4	29229.5
T3_positive	MW0159685	Glutathione	2.79657e+06	2.18956e+06	1.56046e+06	3.60813e+06	2.61508e+06	3.36024e+06	2.45024e+06	2.33005e+06	3.3938e+06
T3_positive	MEDP0514	Thiamine	3924.41	3782.11	4001.75	4010.33	3169.98	4293.66	4049.99	3416.71	2300.03
T3_positive	MW0012919	LPE(18:0/0:0)	8192.7	7350.87	7928.73	3373.05	7701.65	11495	13045.9	10391.1	13184.9
T3_positive	MW0141865	5,6,7,8,3',4',5'-Heptamethoxyflavone	8237.94	4951.21	13486.2	1407.42	10516.3	10652	14412.7	11210.2	1032.25
T3_positive	MW0127047	Gamma-Caprolactone	990.02	1304.52	2857.23	1593.14	2020.17	4079.74	4746.42	5125.12	5070.41
T3_positive	MW0143550	5alpha-Cholane	42273	22893.3	23633	65834.5	43551.6	65585.9	63663.5	28699	25410.9
T3_positive	MEDL01912	Succinic acid semialdehyde	1578.77	2779.91	1316.02	1327.82	2682.51	2695.16	2127.57	2079.41	2314.46
T3_positive	MW0170017	Xanthine	76394.5	65219.1	90697.9	56612.5	80062.1	77999.5	77304.3	60376.6	81061.8
T3_positive	MW0122850	Ampicillin	25888.9	21615.3	14894	23752.4	19257.3	29031.4	24306.9	28332.7	24647.9
T3_positive	MW0133087	3-Hydroxy-3',4'-dimethoxyflavone	740.78	99989.4	426319	3704.3	104183	67816.2	90057.8	96880.5	59986.6
T3_positive	MW0107794	Leu-Gly	20265.9	17625.6	10046.2	7368.63	10982.8	20644.2	13214.6	14736.2	13299.6
T3_positive	MW0104900	3,3,3-Trifluoro-2-hydroxypropanoic acid	7715.11	5595.52	5713.01	8034.46	6392.51	7458.11	7886.74	7741.37	4983.83
T3_positive	MW0125609	N~5~-benzyl-1-phenyl-1H-1,2,4-triazole-3,5-diamine	4498.1	4236.98	5389.17	4517.64	6903.51	5425.98	6634.96	6377.08	6298.93
T3_positive	MW0063760	Teprenone	5736.9	3790.72	4418.8	8474.63	5906.21	6774.77	5902.41	6291.57	6726.39
T3_positive	MW0159863	Hypoxanthine	128432	296917	142629	1.18915e+06	215114	339135	707328	249004	728641
T3_positive	ZINC14438713	cis-3-Hexenyl tiglate	12130.9	21962.3	18276.5	32731.5	13114.5	3194.84	10963.6	37721.9	11953.1
T3_positive	MW0152190	Dihydrobiopterin	1840.21	1317.55	2362.23	4325.49	1832.63	3093.81	3191.29	3106.33	3857.76
T3_positive	MEDP0541	δ-Valerolactam	3.78368e+06	3.91354e+06	4.62879e+06	5.27893e+06	2.77589e+06	2.69438e+06	4.18939e+06	7.54366e+06	3.4429e+06
T3_positive	MEDP1333	LPC(0:0/20:4)	31700	28177.6	15115.7	40030.3	29041.3	25206.7	27590.2	25381.5	32149.3
T3_positive	MEDP0322	L-Homoserine	18280.4	12895.5	15145.2	3969.93	8114.55	7010.05	10039.5	8824.27	10611.8
T3_positive	MW0052382	Cyclohexanol, 4-methyl-3-[(2E)-2-[(1R,3aS,7aR)-octahydro-7a-methyl-1-[(1R,2E,4R)-1,4,5-trimethyl-2-hexen-1-yl]-4H-inden-4-ylidene]ethylidene]-, (1S,3E,4S)-	3831.54	3640.51	4273.72	3140.41	3089.44	3146.35	2705.5	2903.23	6387.08
T3_positive	MEDP1847	5-Hydroxymethyl-2-furancarboxaldehyde	22689.1	16102.8	23347.9	3117.45	4539.55	28269.4	15132.4	16715.2	17622.5
T3_positive	MW0004941	4-ethyl-5-[1-(4-ethylphenoxy)ethyl]-4H-1,2,4-triazole-3-thiol	2286.59	2045.21	2456.89	1126.94	1998.27	2105.59	1738.64	1730.01	1573.07
T3_positive	MW0169158	Moupinamide	4322.57	4385.39	4779.96	4267.76	4613.12	4803.42	5018.46	4116.63	3704.26
T3_positive	MEDP1228	Heterodendrin	47240.2	42346.1	38519.2	53852.5	53827.7	41582.7	43009.8	46515.9	48342.5
T3_positive	MW0121889	6-Amino-1,3-dimethyl-5-nitrosouracil	2269.57	2060.76	2473.79	1982.65	1925.62	2994.8	2801.13	2252.38	1595.9
T3_positive	MW0109635	Ser-Ser-Ser	19328.3	21953.9	20524.6	17594.4	19885.8	22293.3	20942.5	18142.3	18488.5
T3_positive	MW0123463	Cycloheximide	37976.1	167690	31957.9	58419	50824.2	13117.3	28335.3	74548.2	74662.7
T3_positive	MW0137947	Dicumarol	5739.17	6087.1	6944.02	7647.67	7065.33	5524.14	7392.62	7662.22	8376.17
T3_positive	MW0169988	Uracil	1612.3	1513.11	1244.02	3067.03	2474.24	2520.81	1426.22	2246.15	2610.92
T3_positive	MW0009543	Tyrphostin AG 1024	14425.1	12738.8	11935.8	16354.8	20265.1	16214.4	17115.7	15699.7	32736
T3_positive	MW0004669	Aminosalicylic Acid	6180.79	12129.1	15163.1	16206.4	9859.62	5365.31	17955.2	16800.8	5102.65
T3_positive	MEDN0243	Pyridoxine	80673.3	106912	125682	69643.3	48737.4	78171.6	81215.3	149802	56962.6
T3_positive	MW0006336	Bepridil	4375.32	6216.62	4724.49	6169.68	5806.22	4498.36	9558.43	7389.45	4635.58
T3_positive	MW0139573	5-hydroxy-2-(4-hydroxy-3-methoxyphenyl)-7-methoxy-3-[(2S,3R,4S,5S,6R)-3,4,5-trihydroxy-6-[[(2R,3R,4R,5R,6S)-3,4,5-trihydroxy-6-methyloxan-2-yl]oxymethyl]oxan-2-yl]oxychromen-4-one	84166	85255.3	80887	41938.4	39749.2	83513.6	58463.9	100922	2283.92
T3_positive	MW0103635	Nicotinic acid adenine dinucleotide	2.55814e+06	1.64164e+06	1.33235e+06	955936	1.62773e+06	2.71624e+06	1.2889e+06	1.05818e+06	1.56634e+06
T3_positive	MW0110905	Altretamine	54122.3	52684.8	61496.4	51143.9	70550.7	47489.7	47698	47992.1	83125.6
T3_positive	MEDP1616	Pro-ala	9450.48	10290.9	5141.76	1162.1	6927.92	10333.6	7120.32	8229.76	7063.8
T3_positive	MW0149513	17-Amino-17-demethoxygeldanamycin	10181.1	10484.5	6144.2	5860.7	6876.71	10304.8	11020.1	9472.52	9310.45
T3_positive	MW0115498	Zomax	2483.26	1682.15	2571.46	10192.3	508.06	3505.09	4707.78	3419.74	6791.15
T3_positive	MW0053750	Glycochenodeoxycholic acid	1556.38	3599.33	1251.09	4099.08	983.55	1854.36	3251.8	3535.95	4120.91
T3_positive	MW0105409	Acetic acid	5193.25	3779.77	3566.77	3914.22	60383.6	2037.2	2192.75	52150.3	64872.5
T3_positive	MW0014038	3-Hexaprenyl-4,5-dihydroxybenzoic acid	4021.8	4835.99	3916.69	5142.18	4631.4	4312.74	3762.76	5059.41	2563.68
T3_positive	MW0016084	beta-Amyrone	12488.4	5281.83	11024.6	24448.1	19688.6	21568.7	85294.5	9690.39	31918.9
T3_positive	MW0147006	Caldariellaquinone	7532.58	7470.35	6435.44	5897.72	468.57	295.62	2215.3	307.88	1947.38
T3_positive	MW0002511	(6H-Dibenz[c,e][1,2]oxaphosphorin-6-ylmethyl)-p-oxide-butanedioic acid	1.44775e+06	1.64008e+06	1.03228e+06	837903	1.1853e+06	1.19506e+06	1.16723e+06	1.28804e+06	424221
T3_positive	MW0109196	L-Phenylalanine	5473.8	3667.08	4842.85	5277.93	2058.99	2198.86	3989.45	4138.46	3390.5
T3_positive	MW0056883	Colfosceril palmitate	13488.7	39896.5	23929	19016.7	6941.85	6652.7	34573.8	27015.8	22106.7
T3_positive	MW0108213	Methionine	16010	15393.4	20124.9	17597.3	12790.7	10090.2	12446.3	18791.3	14046
T3_positive	pme3174	Cytidine-5'-monophosphate	3254	5325.9	2467.3	3230.05	2353.41	2325.38	4407.97	4510.11	1483.22
T3_positive	MW0156069	Procaterol hydrochloride hemihydrate	54485	75912.1	85899.3	157362	121369	87563	68138.5	93722.3	79053.1
T3_positive	MEDP0513	Palmitic amide	2921.54	3495.01	3971.39	4549.05	7600.91	5808.04	7614.98	8736.72	8143.39
T3_positive	MW0008036	(2-Fluoro-benzyl)-(2-morpholin-4-yl-ethyl)-amine	6167.63	6724.32	3556.76	4603.85	5350.23	5911.89	3470.65	5682.13	6120.44
T3_positive	MEDP0815	N-Ethylacetamide	3606.77	5724.88	4902.39	5411.36	4036.21	3040.27	5208.51	5182.38	3841.74
T3_positive	MW0108240	Methoxyacetic acid	7543.43	4347.83	4928.65	6210.86	3235.96	4946.07	5705.03	4226.24	5499.1
T3_positive	MEDP1132	3-Carboxypropyltrimethylammonium	165147	124171	120783	258502	137974	143688	115262	93511	103616
T3_positive	MW0106032	L-3-Cyanoalanine	27318.9	31252	20706.5	19999.5	27187.1	24620.8	21998.3	26861.2	20064.3
T3_positive	MW0142559	2'-Phospho-5'-adenylyl sulfate	1.94094e+06	1.15097e+06	1.22872e+06	5.23638e+06	1.73757e+06	1.20331e+06	814477	2.07584e+06	1.24748e+06
T3_positive	MW0052448	Docosahexaenoic acid	17895.6	8513.84	32931.1	40107.2	24858.1	23070.7	42377.1	41082.6	37443.3
T3_positive	MEDL02763	3-Hydroxybenzyl alcohol	4747.33	4321.93	3709.75	3375.53	3457.63	2643.43	3315.13	3734.07	3744.95
T3_positive	MW0017029	Veratrine	2986.17	3489.74	2452.91	1003.3	2411.39	4769.49	5642.41	988.85	3458.8
T3_positive	MEDP0125	Choline	29092.5	23645.7	28180.4	48505	39912.6	26657	32262.6	33030.8	48233.7
T3_positive	MW0006930	Dopamine	17058.3	30418	20621	11745.5	15405.2	16718.2	17944.1	34091.1	14135.6
T3_positive	ZINC8214406	Imperialine	6968.62	5199.21	3996.58	8006.22	8920.65	9018.79	10292.8	7449.32	11168.9
T3_positive	MEDP1131	Arachidoyl glycine	1759.97	6128.95	1034.45	955.44	8530.16	6315.68	6022.94	6829.81	17484.6
T3_positive	MEDP0545	2-Pyrrolidinone	120959	134632	153692	150160	94261.4	78149.5	128177	230979	86513.2
T3_positive	MW0104770	2-Hydroxycinnamic acid	105216	68070.5	83608.5	65613.3	45533.3	44446.4	60117.7	52422.2	69439.7
T3_positive	MW0168091	D-Ribose	8190.15	8020.19	10758.8	16917.3	10182.8	25059.3	55544.4	6823.39	23945.8
T3_positive	MW0127121	3-((2-Methyl-3-furyl)thio)-2-butanone	7887.32	7126.52	7072.51	9423.62	7106.03	4950.25	1165.96	2488.47	2168.06
T3_positive	MW0121872	6-[2-[5-chloro-2-[(2,4-difluorophenyl)methoxy]phenyl]-1-cyclopentenyl]pyridine-2-carboxylic Acid	12413.5	5504.89	9189.94	6892.1	578.92	4295.78	1712.01	2917.82	3325.66
T3_positive	MW0009165	Noralfentanil	32051.4	11578.7	19759.4	42610.5	46174.7	40653.4	39509.3	55862.8	23851.6
T3_positive	MW0003999	3-Formylsalicylic acid	3962.57	4805.41	9531.24	9239.96	2829.55	2834.93	5169.68	6142.87	800.27
T3_positive	MW0107786	L-Leucine	350730	302179	220584	248004	244571	225160	217704	263330	311223
T3_positive	MW0103478	Adenosine monophosphate	14016.8	812698	551805	257679	265205	573904	2.49697e+06	2.18067e+06	1.31945e+06
T3_positive	FDATN01468	Trilithium citrate tetrahydrate	31766.7	21426.7	40306.1	29047.9	26321.2	23642.8	25163.8	19712.5	55235.6
T3_positive	MW0141980	2,3,5-Trichlorobenzene-1,4-diol	8912.6	8365.09	6988.83	13758.2	11094.9	9760.17	10759	8941.83	14824.9
T3_positive	MW0063821	Tetrahydro-6-(2-hydroxy-16,19-dimethylhexacosyl)-4-methyl-2H-pyran-2-one	2537.66	3146.09	2907.57	2399.07	2287.93	2818.07	3500.95	3047.39	3191.84
T3_positive	MW0110745	2-Hexadecanoylthio-1-ethylphosphorylcholine	3307.38	5049.5	4480.05	9996.66	7508.39	8463.93	8537.19	7402.37	8517.91
T3_positive	MW0110970	Cyclophosphamide	1448.72	1880.55	1666.24	2223.95	656.56	2125.27	2339.77	1977.65	2575.3
T3_positive	MW0125432	N-(5-chloro-2-methylphenyl)-2-[(6-ethoxy-1,3-benzothiazol-2-yl)sulfanyl]acetamide	54059.3	74224.8	71987.9	36702.7	22117.9	61743.8	64547.3	49404.5	47404.6
T3_positive	MW0106147	Chlorthiophos	216901	164493	178419	348068	195877	184886	139057	202689	51168.6
T3_positive	MW0011846	Ercalcitriol	14613.3	70727.9	10784.6	19021.9	23434.7	6402.63	11564	19760.9	35081.6
T3_positive	MEDN1133	Butanone acid	11577.3	8692.57	6962.61	2186.41	11535.2	9010.88	6991.45	10107.7	6631.08
T3_positive	MEDN0283	2-Hydroxybutanoic Acid	39532	35663.1	47347.7	12664.2	15187.8	64476.8	34188.6	40254.1	39064.6
T3_positive	MW0103508	Cyclic AMP	20747.9	17560.7	10731.5	16527.3	16076.3	17411.3	14277.1	14740.3	12921.3
T3_positive	MW0000249	Ergonovine	38346.5	31519.6	42083.2	37407.8	39154.2	42289.4	44255.2	38217.3	38663.2
T3_positive	MW0015756	Aminocaproic acid	4733.95	6767.84	6335.27	4441.06	5289.89	1162.88	5031.19	8110.23	1569.44
T3_positive	MW0106189	Creatinine	325620	323967	340285	280822	330820	363360	334074	365979	296820
T3_positive	MEDN0006	L-Tyrosine	214389	137691	180045	126503	90788.4	85664.5	121164	102840	143927
T3_positive	MW0003799	3-Amino-2-naphthoic acid	495930	407286	316640	427648	269016	246055	333361	286140	471787
T3_positive	MADN0618	alpha-Hydroxyisobutyric acid	5614.79	5504.42	7148.81	5038.62	7132.13	7401.92	7682.49	4377.89	7059.82
T3_positive	FDATN01466	L-Histidine hydrochloride hydrate	479375	859559	418799	227388	477660	441229	464591	483853	480868
T3_positive	MW0159691	Chlorofluoromethane	13816.6	10198.6	19689.8	10714.3	14127.6	13381.4	13070	11872.9	21321.6
T3_positive	MW0142093	2,6-Diamino-4-nitrotoluene	8194.18	5592.76	1809.64	2481.54	5836.95	6233.76	4348.48	1819.94	3645.21
T3_positive	MW0052319	Glyceraldehyde-3-phosphate	32907.4	37885.2	25078.2	7296.07	45016.8	20746.2	23274.9	17765	10010.2
T3_positive	MW0002700	2-amino-6-tert-butyl-N-(2,4-dichlorophenyl)-4,5,6,7-tetrahydro-1-benzothiophene-3-carboxamide	2706.51	2595.51	2217.99	2329.08	3686.26	1625.33	2433.92	1812.02	2334.78
T3_positive	MW0121662	Nitrofurazone	1015.44	2575.8	3281.27	7390.64	1018.93	3223.24	13330.4	2006.71	13078.7
T3_positive	MW0009518	Procaine	3717.89	4331.35	3601.19	2974.28	3419.37	3893.11	4055.86	3380.8	3504.16
T3_positive	MW0138770	Licochalcone a	3138.14	2469.62	2868.4	3056.36	2158.12	3078.58	3800.04	2473.27	3848.19
T3_positive	MEDP1825	Dihydrokavain	37952.3	29282	30174.2	17389	23302.2	41871.1	46680.1	38263.6	50531.2
T3_positive	MW0105631	Anserine	1.00377e+06	1.04809e+06	996592	608965	938515	1.11512e+06	1.30604e+06	1.49032e+06	1.24012e+06
T3_positive	MW0169291	Idebenone	8804.76	22098.1	7328.79	11869.9	12727.3	6913.76	4884.19	9779.67	16084
T3_positive	MW0134067	5,7-Dihydroxy-2-(4-hydroxy-3-methoxy-phenyl)-3,6,8-trimethoxy-chromen-4-one	134947	125050	164017	101335	131882	151269	151703	127001	79754.8
T3_positive	MW0004174	3-Phenylphenol	28189	28235.2	18857.7	32126.2	28059	28202.6	30208.2	28200.9	35286.7
T3_positive	MW0103469	Adenosine-5'-diphosphate	163019	715875	509051	123101	546457	673193	839403	949541	793277
T3_positive	MW0159913	Inosine	227271	141619	171860	1.0217e+06	98152.5	369534	369396	225537	970482
T3_positive	MW0168692	Adenosine	10544.7	12425.2	14804	13790.2	9528.6	12681.4	12669.9	15479.4	11791.1
T3_positive	MW0010672	Theophylline	206366	203471	220376	205546	208878	232728	236361	200386	195145
T3_positive	MW0111010	Dipyridamole	5587.82	6459.77	5229.99	8013.8	6264.13	7453.28	13505	9169.01	6874.57
T3_positive	MW0063774	Testosterone cypionate	4081.17	20809	6825.8	24707.2	22132	12430.1	13278.7	78102.5	48487.5
T3_positive	MW0139190	(1R,4E,5'S,6S,6'S,7R,8S,10R,11R,12S,14R,15S,16R,18E,20E,22R,25S,27R,28S)-22-ethyl-7,11,14,15-tetrahydroxy-6'-[(2R)-2-hydroxypropyl]-5',6,8,10,12,14,16,28,29-nonamethylspiro[2,26-dioxabicyclo[23.3.1]nonacosa-4,18,20-triene-27,2'-oxane]-3,9,13-trione	2159.06	888.85	1608.59	7960.04	4073.21	2632.08	1115.32	2568.67	839.85
T3_positive	MEDP0381	7-Methylguanine	9630.82	15084.9	7204.75	9113.07	14767.3	14362.5	9354.17	10898.6	8956.99
T3_positive	MW0152003	Kansuinine B	15556.5	35169.2	7014.02	1118.44	2250.76	14055.9	8445.02	21000	10822
T3_positive	MW0004489	4-((2-Hydroxy-1-naphthyl)azo)benzenesulphonic acid	4958.79	5664.51	4415.7	4296.5	3543.17	4157.42	3692.29	2546.35	1748.02
T3_positive	MW0147751	Congo red	2575.18	486527	19689.5	2.00896e+06	120146	157109	1.12439e+06	197122	2.18464e+06
T3_positive	MW0114625	Inosine 2'-phosphate	31093.2	318105	83333	1.14568e+06	246361	287128	1.05644e+06	265502	1.71314e+06
T3_positive	MW0015772	Androst-5-ene-3,17-dione	19302.4	19541.8	22728.3	18426.7	24850.6	18290.6	16427.9	17575.9	28826.6
T3_positive	MW0017071	Cholest-5-ene	1577.85	1596.24	1400.07	463.54	1614.07	1623.53	4823.93	1456.67	2090.41
T3_positive	MEDP1620	17alpha-Estradiol	1048.05	1643.09	4620.76	1530.81	786.09	5778.3	6020.77	6632.04	19524.7
T3_positive	MW0062186	Progesterone	21205.3	20118.9	22376	20925.5	22074.3	23366.3	27038.8	22973.1	25514.2
T3_positive	MW0009790	Sulfaguanidine	3520.61	3508.47	3261.22	3659.72	3759.27	3365.34	3571.55	3971.52	3976.01
T3_positive	MW0124782	Meperidine	4925.91	5631.34	2532.54	5932.17	1264.82	1531.78	1035.72	10029.4	937.22
T3_positive	FDATP00888	Cetrimonium bromide	4040.84	1451.62	1242.14	1893.31	1174.7	2608.45	4203.33	1148.04	1938.26
T3_positive	ZINC33830187	beta-D-Glucopyranose, 2-[(2E)-3-phenyl-2-propenoate] 1-(3,4,5-trihydroxybenzoate)	1438.79	1443.47	883.09	992.05	1994.68	749.8	1772.4	1854.79	1509.91
T3_positive	MW0008044	1-(2-Fluorophenyl)-3-(pyridin-4-ylmethyl)urea	7660.73	6764.18	6142.76	7338.99	7849.58	6559.62	4033.74	7076.27	7805.88
T3_positive	MW0137644	Chlorotrianisene	896.78	3136.66	672.1	2987.69	586.82	2167.16	801.24	3321.34	3446.63
T3_positive	MW0123166	Bropirimine	10176.6	14275.3	24878.2	14007.6	8313.51	8636.62	12217.6	14714.3	5380.93
T3_positive	MADP0489	Heptethylene glycol	10507.5	13044	7964.68	8036.34	6552.28	10761.5	16246.9	5711.78	14064.1
T3_positive	MW0169829	Securinine	256785	259002	243148	286383	231153	232276	260163	257413	256091
T3_positive	MEDP0550	18-Hydroxycorticosterone	1137.41	573.4	1794.58	4693.05	1398.25	4476.7	678.69	1513.48	508.35
T3_positive	MW0006410	Brodifacoum	3405.71	7907.48	10714.3	6564.71	7863.57	6776.52	10577.2	6562.1	25319.1
T3_positive	MW0114205	D-fructofuranose 6-phosphate	15324.8	13562.5	31361.8	1517.01	2141.85	92503.7	64624	19098.5	35147.3
T3_positive	MW0148366	D-Glucose 6-phosphate	62045.8	34358.8	85302.8	10073.8	5653.87	56878.2	19608.8	49453.9	21014.6
T3_positive	MW0009481	Piretanide	3567.33	3170.35	5099.25	804.51	2364.81	3504.93	2988.75	2765.69	5442.57
T3_positive	MW0007650	methyl N-[4-(difluoromethylsulfonyl)phenyl]carbamate	13841.1	13789	11239.5	11740.3	14097.1	13330	14227.9	13920.1	18093.7
T3_positive	MW0009339	Pargyline	5205.04	9031.58	7135.5	10559.9	2968.57	1077.19	5229.08	12382.5	2525.57
T3_positive	MEDP1685	Phytosphingosine	538858	475757	478918	452419	567536	573201	625234	480987	474310
T3_positive	MW0004236	3-Methoxytyramine	18863.9	19341	20540.7	19214.9	21117.6	22830.4	23580.3	20086.6	20441.7
T3_positive	MW0137862	Daidzin	13332.7	13426.7	7607.87	23545.4	13594.4	16679.9	12103.9	15305.3	7767.55
T3_positive	MW0110047	Tropate	8348.06	6025.74	5950.97	5993.59	3941.78	4155.98	4718.03	5596.06	6137.46
T3_positive	MW0138657	Kaempferol 3-sophoroside-7-glucoside	139462	139545	104506	66514.7	128734	131598	109118	70082.4	66658.1
T3_positive	MW0107837	Leupeptin	2406.74	1943.26	1009.03	2428.89	3980.32	4969.94	7112.78	9026.37	5994.87
T3_positive	MW0122861	Andrographolide	3660.66	4582.76	1589.02	4428.82	3844.75	1560.32	1480.92	2252.54	2082.47
T3_positive	MW0103559	5-beta-D-Ribofuranosylpicolinamide adenine-dinucleotide	12587.1	2565.85	1485.79	11646.4	938.4	10333.9	5021.92	5405.26	2107.52
T3_positive	MW0012480	Arbaprostil	3223.83	4400.87	3736.05	1674.86	6826.78	5807.36	8332.25	4802.37	4651.94
T3_positive	MW0111087	Methacholine	3680.98	7390.03	2179.82	8553.03	3270.52	4438.24	878.41	8248.09	5448.3
T3_positive	MW0110209	Tyr-Lys	2760.93	3577.54	1612.36	3734.7	56150.9	55635.1	51426	7106.41	56385
T3_positive	FDATP00236	Gentian violet	1582.03	2059.78	7558.59	1472.25	11003	7639.06	861.94	839.55	1558.4
T3_positive	MW0103088	Verbenalin	53279.3	46334.6	61018.8	41193.2	47143.8	54847.1	52769.3	46644.9	48371
T3_positive	MW0006634	4'-Chloro-5-methoxyvalerophenone (E)-O-(2-aminoethyl)oxime fumarate	22861.8	21955.5	25415.6	20084.3	26920.1	24029	17938.1	25939.5	22114.8
T3_positive	MW0148686	D-(+)-Turanose	21983.3	21866.2	13777.8	15711.8	19173.5	16679.5	16686.6	17985.8	15347.5
T3_positive	MW0105415	Acetohydroxamic Acid	20981.4	21369.5	25032.7	28886.9	15071.9	14778.6	22375	41627.8	18736.9
T3_positive	MW0015608	Alantolactone	3849.22	8267.28	4213.46	6805.14	5875.71	3675.5	2214.11	6221.16	7108.31
T3_positive	MW0168969	Conessine	17272.8	18623.2	20082.7	18694.9	20530.8	25096.9	24154.1	22887.4	23901.9
T3_positive	MW0052489	Doxercalciferol	4433.37	3791.37	3780.84	3548.67	4514.14	4579.53	5235.61	3537.07	3346.6
T3_positive	MEDP1230	Glycidyl oleate	246305	42641.8	53384.3	82588.1	68221.2	124008	148781	123661	119127
T3_positive	FDATP01719	Octodrine	4523.95	4358.34	3274.95	3740.61	7597.52	6723.94	4963.84	7477.29	6624.78
T3_positive	MW0105121	3-Oxoglutaric acid	16340.2	9494.99	18210.5	11119.7	14804.5	12421.7	10952.5	9132.9	22683.7
T3_positive	MW0121428	5-Ethyl-2-nitro-9h-carbazole	20304.6	20344.9	20767.4	14308.5	20747.6	22200.2	21276.2	21231.7	16879.5
T3_positive	MW0105414	Acetoacetic acid	23372.7	26617.9	20728.9	25748.9	23385.5	27512.4	28835.2	20087.9	49609.9
T3_positive	MW0169387	L-Carnitine	911702	697515	579118	1.23511e+06	835679	958470	647632	1.0762e+06	1.04468e+06
T3_positive	MW0126334	Pyridoxal phosphate	15238.2	22180.5	11629	9175.41	12766.6	24182.1	16737.3	16650.8	12298.2
T3_positive	MW0114873	Metyrapone	25020.8	15321.7	45378.2	40572.4	24890.3	20829.1	17229	14191.1	16240
T3_positive	MW0053602	Ginsenoside F1	7695.86	8968.56	8102.02	11924.5	9607.45	13856.1	23803.9	17901.9	11739.5
T3_positive	MW0126069	Pentostatin	2877.81	6066.47	6090.15	2117.55	4041.6	10349.4	5565.91	7541.25	3727.92
T3_positive	MEDL02295	Hordenine	5518.28	5779.97	8248.61	3760.26	8763.81	5747.77	5583.17	5189.24	4313.51
T3_positive	MW0054600	LPE(16:0/0:0)	1121.54	2232.63	675.7	2131.15	1138.31	1002.22	1885.34	2152.1	2810.59
T3_positive	MW0003393	3-(1,3,4-Oxadiazol-2-yl)aniline	13572.8	10084.4	30403.4	13800.1	19644.9	12205	20842	7110.8	49374.1
T3_positive	MW0108647	N-Acetyl-L-tyrosine	11755.2	13200.6	14207.9	5551.62	3797.88	21729.9	13940.4	14892.8	12535.8
T3_positive	MEDL02147	Sinapyl alcohol	3843.5	8475.07	9903.19	7567.46	8596.14	1229.48	2057.74	4863.42	2867.74
T3_positive	MW0147767	Convolvine	6246.42	6468.71	6949.22	11702.9	7787.87	9475.91	11173.4	7729.36	21165.9
T3_positive	MW0169955	Trigonelline	51434.2	325163	115447	942710	167712	246812	659945	225720	1.16525e+06
T3_positive	MW0109274	Pipecolic acid	4760.24	11910.3	9694.89	11772.7	2609.31	4646.23	4409.42	16674.4	2179.64
T3_positive	MW0007100	Exalamide	5692.63	17691.2	10844.5	12680.6	5211.37	6198.09	8000.5	21793.6	5804.46
T3_positive	MW0148295	2-Deoxy-D-ribose	1982.59	2242.27	1528.73	1771.08	1722.49	589.95	1016.99	1117.5	567.56
T3_positive	MW0002874	2-Chloro-4-(tert-pentyl)phenol	5035.65	1853.14	7944.88	453.45	7935.26	5450.32	9638.81	4241.01	9039.22
T3_positive	MW0125247	Myosmine	8116.63	7919.37	8197.17	8553.51	8826.5	9749.76	9422.08	4134.66	9170.91
T3_positive	MEDL02562	Euscaphic acid	5741.84	39278.1	6045.53	23419.4	36835.2	18712.5	18647.1	51131.9	77535.4
T3_positive	MW0138112	Esculin	34295	34600.2	17106.4	14256.6	24513.8	28459.5	4766.08	27797.6	9771.31
T3_positive	MW0108879	N-omega-Hydroxy-L-arginine	3396.53	13575.5	1460.31	2274.83	1187.65	2773.11	4331.1	1541.48	5900.05
T3_positive	MW0169179	Flufenamic acid	1278.68	1714.23	3014.07	2513.76	4068.87	2008.45	1983.76	6711.1	1888.86
T3_positive	MW0009832	Syringic acid	7483.43	4289.14	8008.48	676.92	5500.08	11907.3	6973.42	5541.29	13325.4
T3_positive	MW0161618	Nicotinamide adenine dinucleotide	19903	16791.3	2885.46	3887.9	15361.5	9534.23	8868.53	12569.7	16142
T3_positive	MW0103626	Nicotinamide-Adenine-Dinucleotide	975324	835875	864554	551837	965140	860869	858766	869962	687046
T3_positive	MW0012920	1-Octadecyl Lysophosphatidic Acid	5147.2	6279.19	5608.11	7208.69	6043.32	4685.45	12890.8	8576.44	6051.81
T3_positive	MW0109320	Pro-leu	609320	570612	689738	791555	481173	683089	935908	730794	716992
T3_positive	MW0137767	Cyanidin chloride	70694.4	76311.3	31372.6	65617.3	61396.4	42365.2	56846.4	43393.9	30473.2
T3_positive	MW0111931	Gallacetophenone	36346.8	32081.2	41621	10014.9	11693.5	51323.6	33043.7	34392.7	38801
T3_positive	MW0142192	26-Hydroxyecdysone	1682.92	3989.1	3148.11	1618.09	1302.74	979.6	1377.4	5330.76	5201.14
T3_positive	MW0012825	1-O-Hexadecyl-sn-glycero-3-phosphocholine	3835.17	4193.24	1000.33	8339.06	6067.96	7895.68	8871.37	14504.8	12243.2
T3_positive	MW0169361	Kirenol	7672.49	6170.82	7857.19	6857.25	12498.4	13312.4	16953.8	17792.4	17459
T3_positive	MW0007560	Mebhydrolin	1952.94	2770.48	1854.42	2318.32	3156.36	3295.9	2920.49	2549.1	2573.22
T3_positive	MW0053623	Ginsenoside RG2	1379.89	2268.75	794.54	1276.73	2074.77	4183.08	4586.22	1032.02	2234.55
T3_positive	MW0054714	Medroxyprogesterone	449.2	4111.74	777.16	1149.42	777.51	603.23	2102.07	3459.66	2361.19
T3_positive	MW0126273	Psilocin	12553.4	13701.3	12010.3	7807.3	17172.5	32947	15362.7	15791.8	16795.8
T3_positive	MW0149433	4-Ethoxy-N,N,N-trimethyl-4-oxo-1-butanaminium chloride	8011.07	6090.63	14615.4	11178.3	11691.3	2060.3	10997.5	12810.1	6831.17
T3_positive	MW0117743	2,1,3-Benzothiadiazole-4-carbaldehyde	148368	481942	418134	158383	528034	494865	543842	484155	254620
T3_positive	MW0005010	4-Formyl-2-hydroxybenzoic acid	176841	171938	162882	163693	178080	204465	251552	254980	295602
T3_positive	MEDN1387	O-acetyl-L-serine	10339	10340.3	13914.6	17856.5	11075.8	12772.1	11824.1	12768.7	10451.7
T3_positive	MW0015516	Abietic acid	8761.96	47664.1	16116.6	33584.4	30538.2	30431.6	14680.8	54396.8	44542.1
T3_positive	MW0005262	4-Nitro-m-phenylenediamine	28644.8	54443.7	23547.9	49576.9	38049.9	63355.6	55073.5	53642.2	29196.3
T3_positive	MEDL01937	2,3-Butanediol	3532.05	4727.9	4640.68	4906.31	4681.64	4882.99	4761.62	4538.38	4138.63
T3_positive	MEDP2105	3,6,9,12,15,18,21-Heptaoxatricosane-21,23-diol	18068.2	24489.6	12206.4	12055.5	9549.78	17548.5	23227.6	8624.48	24931
T3_positive	MW0122734	Acipimox	122511	129770	130980	129599	133491	148050	157893	127318	130294
T3_positive	MW0125617	Nabilone	2839.9	4275.75	3589.53	5126.69	4381.32	3643.2	2925.16	4207.64	2981.65
T3_positive	MW0169934	4-Hydroxyproline	54615.9	55681.2	61038.1	50560.7	27952.7	62656.1	62968.6	50978.3	51434.3
T3_positive	MW0123058	Benzimidazole	132209	135397	111177	148119	134775	129170	141973	134047	164022
T3_positive	MEDP1170	9-Octadecenal	48842	31799.1	45660.8	25993.1	42145.5	61839.3	33156	55534.7	52463.9
T3_positive	MW0170002	Vecuronium	2660.68	2206.6	1710.44	1530.72	3221.2	2501.25	7257.63	1987.61	2781.66
T3_positive	MW0140518	(E) 9-octadecen-1-ol	2386.39	1795.29	2358.72	5766.38	7467.69	6655.51	15041.8	3018.37	9302.7
T3_positive	MW0052998	gamma-Linolenic Acid	10430.1	17210.1	8580.2	6447.02	5377.43	6076.67	4569.66	10048.4	9270.32
T3_positive	MW0061669	11,12-Methyleneoctadecanoic acid	13573	41098.7	22354	21136	6240.02	21678.9	16223.6	33514.8	46648.5
T3_positive	MW0123585	D-Glucaro-1,4-lactone	100457	60770.8	88765	66361.7	82977.1	60194.1	59396.8	48128.7	140855
T3_positive	MW0126146	Pinidine	13473.4	12742	12625.3	11404.1	12773.6	15172.7	13963.9	11611.4	13016.5
T3_positive	MEDP0176	Thymidine	2.10476e+06	2.55938e+06	1.33073e+06	1.03404e+06	1.61656e+06	2.47365e+06	2.21863e+06	2.30364e+06	1.80576e+06
T3_positive	MW0012684	Estradiol	843.06	1159.61	1168.9	1198.21	1755.34	1385.94	1854.81	1121.09	2828.73
T3_positive	MW0053971	Hydrocortisone	5298.05	11465.5	7108.94	8823.9	8683.47	872.4	4222.06	9050.25	3513.11
T3_positive	MW0168897	Ergocalciferol	6821.74	1121.3	5417.45	5989.01	5971.91	5111.66	7383.43	4812.47	4548.91
T3_positive	MW0106487	Djenkolic acid	118361	71650.6	199152	111747	251272	156834	198119	132847	455717
T3_positive	MADN0504	Mesaconic acid	489.44	533.32	957.14	373.35	897.6	607.96	1171.66	721.82	1736.8
T3_positive	MW0152660	L-glyceraldehyde	15870.7	12014.3	17584.2	37890.4	14130	25127	22061.5	14792.2	56775.6
T3_positive	MW0163338	L-2-amino-4-(aminooxy)butyrate	8069.58	5516.41	6697.14	3110.87	3208	3740.45	5394.52	3470.58	2104.62
T3_positive	MW0154890	Pantetheine	2997.86	2732.24	2761.72	2943.28	2742.7	2532.93	2992.91	2433.17	1795.52
T3_positive	MW0002155	2,3-Dihydrobenzofuran	67780.8	48501.6	48969.1	47594.5	31804.9	32782	42591.6	46412.6	49488.3
T3_positive	MW0063575	Smilagenin acetate	7857.88	8355.07	11359.1	10042.6	18893.8	16914.2	14850.4	18437.9	25062.4
T3_positive	ZINC3900766	Salsolidine	12901.9	16500	11945.6	19727.7	7588.32	2094.32	10277.1	23760.7	8061.54
T3_positive	MW0016130	(1aR,3aS,7bS)-1,1,3a,7-Tetramethyl-1a,2,3,3a,4,5,6,7b-octahydro-1H-cyclopropa[a]naphthalene	11884.1	27507.3	15527.1	25166.4	16344.8	25621.7	14261.6	20171	22254.8
T3_positive	MW0049085	Curcumol	9564.1	9614.17	9493.02	9471.25	10162.1	9884.39	9723.59	8575.63	10084.5
T3_positive	MEDN0622	Porphobilinogen	2175.17	2366.2	2350.64	4444.11	1383.56	775.62	1201.54	5213.98	956.74
T3_positive	MW0168567	Indole-3-carboxaldehyde	3037.77	6695.82	5883.32	7377.61	3647.71	6017.25	722.17	2566.55	1630.13
T3_positive	MW0124722	Lumazine	19159.5	12881.3	26325.4	14745.2	15433.7	17940	14930.1	13140.5	24286.9
T3_positive	MW0169318	Isofraxidin	36834.5	36730.8	64838.1	63574.6	90907	44566.1	46859.6	148843	54067.7
T3_positive	MW0007455	Karbutilate	3675.04	1999.26	2266.16	4715	583.43	678.52	2094.4	2908.29	4325.38
T3_positive	MW0169403	L-Histidinol	13742.5	18576.7	23248	7735.22	16440.7	12667.4	12668	16549.8	18512
T3_positive	MW0112119	2-Dodecenal	9855.92	13380.9	9840.67	12406.5	10838.8	9267.43	10220	18170.7	13678.2
T3_positive	MW0108584	N-3-oxo-tetradec-7(Z)-enoyl-L-Homoserine lactone	2174.85	2751.51	2671.12	3008.39	3586.24	4446.25	5107.04	5659.94	5360.96
T3_positive	MW0144360	Phosphoadenosine phosphosulfate	28120.3	16285.3	24568.6	6204.17	42229.3	49500.1	82007.8	27123.8	31337.1
T3_positive	MEDN1105	N-[(3S)-Tetrahydro-2-oxo-3-furanyl]octadecanamide	16975.1	16156.3	15927.4	14773.2	17866.7	18850.8	21639.3	15924.6	15202.4
T3_positive	MW0147424	Chlorophyll	160473	131178	151280	152083	53535.9	148741	119855	134949	166115
T3_positive	MW0009671	Rhein	4655.81	2740.73	9101	3313.4	3393.42	5155.82	5000.98	5577.21	5371.18
T3_positive	MW0103474	Adenosine diphosphate ribose	45742.5	63672.6	19259.9	127986	37831.9	93330.6	59768.3	50922.2	62484.4
T3_positive	MW0056744	Palmitoyl 3-carbacyclic Phosphatidic Acid	8098.4	7975.95	7786.34	5024.36	9443.03	10055.8	11282.6	5019.7	8196.69
T3_positive	MW0168858	Boldine	44212.2	42244.7	51473.6	43411.8	40450.7	49311	46611.7	38801.6	43196.4
T3_positive	MW0053754	Glycocholic acid	1868.96	2228.2	3182.29	7529.32	4661.93	1343.94	2336.75	3591.37	1930.23
T3_positive	MW0016332	Campesterol	3693.67	2351.77	3911.92	3843.12	4321.45	3645.16	5850.19	3532.77	3967.63
T3_positive	MW0108971	O-benzyl-L-serine	13894.3	16875.3	9728.24	16992.5	6045.57	2948.34	6993.07	25247.4	5791.61
T3_positive	MEDP1610	Proline betaine	31715.2	18202.5	15722.4	52279.7	21921.6	43589.7	22245.5	22030.4	17379.2
T3_positive	MW0150669	Guinea green B	18747.3	22512.8	22546	8715.63	12089.9	9183.85	24967.4	30362	691.35
T3_positive	MEDP1836	Nootkatone	37757.1	40647.8	39382.3	40227.4	44345	43741.3	49397.1	45243.7	49022.3
T3_positive	MW0111807	1D-myo-inositol 4-phosphate	192644	193741	229102	82559	85262.8	281264	334648	231849	200631
T3_positive	MW0010792	(+)-trans-Chrysanthemic acid	29024.5	49888.6	31828.6	64305.2	15446.5	5388.09	25121.2	75624.5	18677.8
T3_positive	MW0115057	Octapropylene glycol	826.76	1879.72	1726.01	1857.84	1289.93	1094.89	3764.93	2604.52	1726.32
T3_positive	MW0008153	N-(3-bromophenyl)cyclohexanecarboxamide	21832.5	25435.8	18378.5	23589.1	22538.2	18159.4	19493.7	20603	27484.8
T3_positive	MW0123898	Ethoxzolamide	672613	754270	691338	656553	727898	789438	742575	720772	659837
T3_positive	MW0142773	(3-Acrylamidopropyl)trimethylammonium Chloride	16970	17365.9	17166.9	17261.2	18104.8	17595.2	17281.5	19545	18528.1
T3_positive	MW0115409	Trehalose-6-phosphate	5040.67	4218.96	2893.25	3268.62	825.48	7596.61	3169.6	3116.93	1384.1
T3_positive	MW0169581	Nylidrin	10561.2	8120.81	7400.03	3685.59	8993.74	16748.3	13551.5	16767.8	14394.9
T3_positive	MW0111217	N-Methyldioctylamine	462.91	878.58	1164.02	655.82	1070.6	1380.99	9610.22	1636.18	3081.72
T3_positive	MEDN0146	5-Hydroxymethyluracil	150169	144226	161769	132960	156512	179052	164911	133454	157846
T3_positive	MW0144876	Acid Green 25	5024.57	9119.42	19426.5	10220.9	14075.6	3596.42	16294.3	13989.5	5118.34
T3_positive	MEDP0510	Carnitine C2:0	978934	784309	368328	1.30015e+06	334324	926940	390965	585632	203668
T3_positive	MW0124806	N-(3-carbazol-9-yl-2-hydroxypropyl)-N-(2-iodophenyl)methanesulfonamide	85963.1	72637.9	64763.4	46630.5	121650	134366	142144	77985.2	72120.3
T3_positive	MW0003733	3-[(2-Bromo-4-chlorophenoxy)methyl]-4-methoxybenzaldehyde	1111.67	1666.31	624.73	830.93	1286.01	419.7	1352.81	2845.9	2344.75
T3_positive	MW0054686	Maslinic acid	597.9	12145.6	1121.63	6512.41	13898.3	10467.6	4928.15	9797.36	21145.9
T3_positive	MW0054394	Lithocholic acid	976744	1.06669e+06	1.00799e+06	1.00126e+06	1.0427e+06	1.14046e+06	1.16993e+06	1.11154e+06	1.07782e+06
T3_positive	MW0010102	2-Cyclohexyl-2-hydroxy-2-phenylacetic acid	6194.02	4185.79	6456.16	5482.48	5972.44	5583.27	3017.12	6120.35	5888.37
T3_positive	MW0006356	Bifenox	29860.1	17640.7	24275.4	29334.9	40072	32237.6	43653.6	23969.5	56609.4
T3_positive	MW0011902	1,2-Dioleoyl-sn-Glycero-3-Phosphocholine	422449	466048	389925	258494	302545	223530	234841	270795	163904
T3_positive	MW0108442	n-(4-Cyanophenyl)glycine	851.32	2642.6	2188.53	2131.78	711.25	1601.74	3047.96	5220.2	2796.78
T3_positive	MW0012522	16,16-Dimethylprostaglandin A1	14874.9	19977.2	7711.39	10058.5	9162.47	3721.58	9314.74	7754.95	6983.32
T3_positive	MW0169975	Tulobuterol	64843.3	81508.5	72790.2	46476.4	53726.6	85077	68019.3	78437.3	66601.6
T3_positive	MW0124067	Etodolac	10557.1	20552.8	11200.1	18346.1	13419.5	17655.9	11543.5	16636.3	15393.9
T3_positive	FDATN01282	Uridine triacetate	78304.5	61349.3	69884.3	73528.4	59119.2	49841.1	51285.2	69055.4	40520
T3_positive	MW0154385	Nerolidyl diphosphate	212.52	338.09	315.76	274.46	226.99	393.36	798.9	1155.04	1281.83
T3_positive	MW0106559	D-Pyroglutamic acid	7662.25	8601.14	5632.02	9646.03	6736.59	4814.81	6253.12	5071.08	8088.32
T3_positive	MW0011870	1,2-Dipalmitoyl-rac-glycerol	16077	16404.8	15285.7	5656.37	4104.81	1604.87	3776.01	3195.79	4105.65
T3_positive	MEDN1480	N-Arachidonoyl-L-Alanine	327174	364399	348087	357226	359935	396531	418319	420311	381067
T3_positive	MW0114685	Erythrulose	314042	202891	597477	314615	834054	389236	671725	389093	1.65572e+06
T3_positive	MW0002872	2-Amino-3-chloro-5-nitrobenzotrifluoride	41352.5	39374.5	45004	41066.4	61075.6	45181	55292.7	48782.2	78631.4
T3_positive	MW0194038	methyl {3-oxo-2-[(2Z)-pent-2-en-1-yl]cyclopentyl}acetate	3013.59	3642.51	887.43	4631.53	3061.15	3136.3	2607.11	6268.14	2658.83
T3_positive	MEDP1101	(R)-(-)-3-Hydroxybutyric-acid-methyl-ester	2995.53	6566.04	6206.04	6882.71	5860.09	6731.13	7797.09	7246.05	8765.29
T3_positive	MW0122167	2-Cyano-6-fluoropyridine	243317	250887	213436	293386	248426	277806	301467	279374	314126
T3_positive	MW0110455	Val-val	4105.83	4256.33	2098.49	2443.77	4110.58	7827.57	5717.48	5031.46	7041.11
T3_positive	MW0147095	(Carboxymethoxy)succinic acid	10705.7	7599.07	15219.2	8191.35	10419	7940.86	7861	7002.22	14773.6
T3_positive	MW0103432	8-Hydroxyguanosine	1748.17	2378.98	2354.01	2134.01	2440.69	1329.85	1112.4	1184.3	2407.79
T3_positive	MW0007181	Flunixin	2016.16	2954.69	1933.99	2015.37	2295.71	2576.06	2712.51	1294.33	2297.16
T3_positive	MW0126184	Pirbuterol	43028.2	33395.5	31968	136415	48865.4	43476.5	30832.7	46524.9	43420.3
T3_positive	MEDP1390	Carnitine C18:1	54007.7	48034.1	64455.7	70898.2	68051.4	77891.6	77620.9	96689.8	80260
T3_positive	MW0141976	2,3',5-Trichlorobiphenyl	2774.9	3191.74	5809.81	4233.83	7373.66	2465.69	7277.02	4370.09	13951.4
T3_positive	MW0164883	Abacavir carboxylate	5166.82	5674.02	1232.74	2045.91	1459.6	3561.36	5765.25	4663.31	1806.94
T3_positive	MW0138951	Methyl caffeate	74936.6	65117.6	68198.6	69057.4	65597.5	49912.2	72022.6	71060.5	64985.3
T3_positive	MW0012084	11beta-PGE2	57654.9	56310.3	43919.7	44549.6	67259.3	16980.9	25857.8	34450.1	34507.2
T3_positive	MW0114967	N-acetylneuraminic acid 9-phosphate	11578.1	11588	15347.3	7896.88	4107.08	9418.06	9995.39	12620.9	8688.25
T3_positive	MW0008288	N-(4-Bromo-phenyl)-4-chloro-3-nitro-benzenesulfonamide	2468.75	4247.96	2008.47	7537.23	2459.22	4052.79	2624.45	2311.61	734.52
T3_positive	MW0106169	Citrulline	16463.2	10679.7	10687.6	5321.35	9747.04	15968.3	15229.4	15808.8	15241.7
T3_positive	MEDP1391	Carnitine C18:2	1323.47	945.85	989.16	2235.54	557.6	2469.76	1012.51	2408.4	1435.36
T3_positive	MW0105103	3-Methyl-L-histidine	3367.72	8565.51	7462.17	1560.39	3434.41	3987.8	3887.62	2747.91	2497.31
T3_positive	MW0000724	Shogaol	10090.1	11091.3	11356.9	11982.8	13647.7	10916.2	12405.1	16712.2	8334.44
T3_positive	MW0123430	cotinine N-oxide	381410	407529	429273	393085	421299	475995	494580	391140	424110
T3_positive	MW0103675	Thymidine-5'-phosphate	11759	10515.2	5865	3114.75	11129.2	11069.8	7966.92	13376.1	2633.23
T3_positive	MW0005864	7-Hydroxy-2-acetamidofluorene	165056	174458	165943	174400	172571	160666	177197	180941	167309
T3_positive	MW0103487	Bucladesine	20737.8	21601.4	22664.2	20090.2	23615.9	22274.2	28901.7	26231.5	23437.8
T3_positive	MW0126418	Ramifenazone	13860	19286.6	20249.5	131486	20618.5	67416.9	10500	44711.9	22889.3
T3_positive	MW0119313	3-[2-(1-methylpyridin-1-ium-4-yl)ethenyl]-1H-indole;iodide	8858.71	14188.7	13510.8	14375	25343.2	13542.7	13810.1	15956.2	9721.17
T3_positive	MW0103369	3'-Deoxyguanosine	10813.5	10386.6	12727.2	9761.89	7274.4	10856.8	12474.4	11403.8	9486.45
T3_positive	MW0005557	5-Aminoimidazole-4-carboxamide	2152.43	2400.38	1579.31	2817.19	1709.27	3046.77	2593.01	1914.95	3769.31
T3_positive	MW0009890	D-Nmappd	19445.8	6165.14	13642.3	7227.49	6428.32	9454.06	10581.6	11670.6	28231.2
T3_positive	MW0108922	Tiglylglycine	3163.34	3106.5	2250.69	5115.26	706.74	1196.79	1171.77	598.34	654.23
T3_positive	MW0052412	Dimethylallyl diphosphate	68033.3	42047	193270	131058	74156.5	61170.9	48422.4	103718	19308.6
T3_positive	MW0168859	Bromhexine	42880.3	21328.2	88785.2	31431.8	124708	51201.2	113028	39289.9	521816
T3_positive	MEDTN02419	Homocitric acid	22641.7	11794.5	20846.3	15910.8	20697.7	11584.8	15676.5	8233.31	36151.2
T3_positive	MW0007756	Methyl 4-tert-butylphenylacetate	90126.3	97906.4	100674	90276.6	104724	109857	143668	119516	114785
T3_positive	MW0103360	3',5'-Cyclic IMP	26813.7	28056	16556.5	6002.4	21902.1	14888.6	28847.4	29899.2	17689.9
T3_positive	MW0168564	3-Aminobenzamide	129041	123728	225047	78084.9	316753	113412	232169	129679	113903
T3_positive	MEDP1339	LPC(18:1/0:0)	18326.1	12503.9	8354.38	17619.8	24895	10324.7	12787.5	19125.6	31894.4
T3_positive	MW0056964	1-Stearoyl-2-arachidonoyl-sn-glycero-3-phosphocholine	55163.2	40384.9	154605	51138.5	87640	140816	87416.9	115093	97660.6
T3_positive	MW0141014	1-(2-METHOXYPHENYL)PIERAZINE	2438.09	4241.17	3297.27	2201.85	3999.16	2403.02	1740.23	1964.96	1630.29
T3_positive	MW0169276	Honokiol	12225.3	22110.1	18155.1	26723.5	15496.3	3284.31	10087.3	16980.3	8366.66
T3_positive	MW0194033	Epoprostenol	8923.23	13297.8	4904.52	4190.73	5412.01	1232.67	5143.5	5156.8	4694.81
T3_positive	MW0125898	Norsalsolinol	5782.99	10298.8	5252.04	9214.19	3907.6	3339.7	3001.91	13200.5	3906.03
T3_positive	MW0153891	[(1R,2R,6S,7S,8R,10S,11S,12R,14S,16S,17R,18R)-6,7-dihydroxy-8-(hydroxymethyl)-4,18-dimethyl-5-oxo-14-phenyl-16-prop-1-en-2-yl-9,13,15,19-tetraoxahexacyclo[12.4.1.01,11.02,6.08,10.012,16]nonadec-3-en-17-yl] (2E,4E)-5-phenylpenta-2,4-dienoate	37683.7	26574.6	43550	3490.84	10823	48122.4	29520.4	25244.9	11006.4
T3_positive	MW0113997	1,6-di-O-phosphono-beta-D-fructofuranose	4419.36	65298.1	7490.3	2785.34	47907.9	9932	16215.1	28207.1	8376.34
T3_positive	MW0146624	Phosphomethylphosphonic acid adenylate ester	61999	37059	33493.7	34280.4	31829.9	26202.5	30612	22882.3	61331.5
T3_positive	MW0120569	Urocanic acid	38990.1	39301.1	40201.7	49456.2	46392.4	40561.4	48869.5	44929.8	52535.7
T3_positive	FDATN01594	Calcium 2-(3-phenoxyphenyl)propionate	2814.71	569.27	3159.03	2856.88	2420.44	1500.19	1071.18	4347.13	4716.61
T3_positive	MW0138019	D-Proline	3.00079e+06	2.92088e+06	2.67403e+06	3.1985e+06	1.74344e+06	1.78539e+06	2.16216e+06	3.36608e+06	1.62042e+06
T3_positive	MW0055397	Notoginsenoside T1	6325.6	7553.74	5754.6	4981.76	5695.19	12587.5	15032	3359.82	7068.14
T3_positive	MW0011852	1,2-Didecanoyl-sn-glycero-3-phosphocholine	7841.7	9222.57	5702.24	7206.59	7870.29	13206.2	4580.57	9173.5	8173.43
T3_positive	MW0169873	Spirilloxanthin	16581.9	14525.2	16501.3	10669.1	10580.4	9837.39	12076.7	11897.1	12785.6
T3_positive	MW0107023	Glu-Tyr	4164.43	6377.58	6486.51	4413.48	5090.25	6626.67	5726.21	4900.41	5538.59
T3_positive	MEDP1095	Glycine dehydrocholic acid	329250	342120	334555	266419	385220	475160	623554	538220	646726
T3_positive	MW0169331	Isoproturon	7311.96	8975.11	4783.82	9817.9	3329.49	1695.03	3212.36	8095.51	2570.21
T3_positive	MW0156159	Protopanaxatriol	1973.64	1542.43	1477.71	2234.51	2193.61	2242.14	2524.55	1365.25	1023.9
T3_positive	MW0008842	Naphthol AS-BI N-acetyl-beta-D-glucosaminide	19118.3	1696.86	81286.4	29029.7	26414.3	8507.88	16577.5	32207.9	6304.05
T3_positive	MW0103348	2'-Deoxyinosine 5'-monophosphate	21201.7	15521.2	7702.52	2175.05	8969.35	7852.97	4538.8	8497.96	3216.4
T3_positive	MW0124968	5-OH-Jwh-018	47532.2	53155	42624.5	18173.5	47286	48260.4	27082.5	47467	40746.3
T3_positive	MEDP1540	1-Methyl-L-histidine	31614.6	25667.2	29909.5	17141	34965.5	35655.6	43388.4	48891.4	49838.4
T3_positive	MW0137389	Apigenin triacetate	24803	41832.7	65572	6450.21	11371.6	31312	46154.1	44040.5	25747.5
T3_positive	MW0118118	2-(2-(4-Bromophenyl)-6-methylpyrimidin-4-ylamino)ethanol	3463.58	3697.89	3913.34	3424.17	3738.27	4213.05	4162.9	3717.62	3728.35
T3_positive	MW0015412	5-trans U-44069	9457.32	10196.3	9618.98	16237	11471.6	16069.3	16918.1	18067.8	11741.3
T3_positive	MW0115365	Tiaprofenic acid	21583.7	20182.1	21503.8	21554	21796.3	26693.1	24344.6	21500.8	21111.7
T3_positive	MEDP1122	MG(16:0/0:0/0:0)	2587.05	3077.25	2893.9	3013.41	3165.05	1710.26	3357.44	3793.6	5337.47
T3_positive	MW0123981	Ethyl 4,5,6,7-tetrafluoro-2-methyl-1-benzofuran-3-carboxylate	3232.94	960.54	4257.85	2744.83	8467.02	3965.3	5299.75	2632.65	19102.4
T3_positive	MW0124402	Indiplon	4460.68	4001.71	4070.8	4095.87	4212.67	4371.65	3030.87	3156.65	2765.45
T3_positive	MW0111296	Tetrabutylammonium hydrogen sulfate	4083.16	2436.9	3416.24	1429.35	3633.8	3907.1	4012.89	1139.93	3322.7
T3_positive	MW0168407	(3aR,4S,5R,6aS)-5-Hydroxy-4-(hydroxymethyl)hexahydro-2H-cyclopenta[b]furan-2-one	39422.6	37475.5	42464	40038.1	40862.5	40655.1	44218.1	42631.8	41331.2
T3_positive	MEDP1194	Calcitriol	6374.23	6344.39	6043.72	1967.38	3398.52	7113.02	9110.24	5802.64	6562.42
T3_positive	MEDP1003	1-Hydroxylamino-2-phenylethane	830241	588001	596746	597484	380657	385909	494738	558173	593708
T3_positive	ZINC4658604	Propanethial S-oxide	5610.73	5809.16	2543.7	1366.43	4392.36	4246.39	5012.99	4788.37	1857.77
T3_positive	MW0167999	(6R)-5,10-Methylenetetrahydrofolate	3450.74	3962.09	2646.91	2186.78	2575.22	2880.24	2734.33	2590.33	905.15
T3_positive	MW0151977	2-Methyl-1-pentyl-3-(4-methoxynaphthoyl)indole	17163.9	18606.6	17520.2	16693.9	23766.3	24255.6	29892.5	25691.8	28673.5
T3_positive	MW0063776	Testosterone enanthate	9660.44	9592.8	11643.2	4563.85	9713.31	12370.8	11299.4	6203.21	6675.64
T3_positive	MW0105588	Allopurinol	793093	518930	640445	3.23491e+06	346162	1.27978e+06	1.27426e+06	802124	3.16125e+06
T3_positive	MW0007809	Mexacarbate	3700.53	2575.2	3850.58	3357.09	6708.69	1323.41	1751.12	1686.05	3045.23
T3_positive	MW0006376	Bis(4-fluoro-3-nitrophenyl) sulfone	132356	109453	197203	246951	135957	123214	99589.2	154688	34425.8
T3_positive	MW0002644	2-amino-4-(4-bromophenyl)-5-oxo-7-phenyl-5,6,7,8-tetrahydro-4H-chromene-3-carbonitrile	7033.94	3380.64	24151.5	2815.87	23433.2	7676.91	25550.9	3730.65	55008.4
T3_positive	MW0193983	Polymannose	9050.91	11059.9	7553.99	10794.5	12712.5	7204.36	5407.84	2604.1	19230.2
T3_positive	MW0108608	Spaglumic acid	8902.51	10960.5	5089.18	5331.86	11582.2	10428.6	5990.69	10713.8	3699.99
T3_positive	MW0117231	1-Methylnicotinamide	23975.8	46478	82155.1	13898	30526.3	36280.2	44431.9	56962.5	1745.1
T3_positive	MEDP1440	Carnitine C5:0	28708.7	10730.4	8902.2	54808.5	15736.6	12627.1	12706.1	14772.4	20676.2
T3_positive	MW0055241	N-acetylsphingosine	19878.9	18496.1	19861.9	18353.8	20470.4	20888.3	27129.8	19708	15388.6
T3_positive	MW0007841	Monoisobutyl phthalate	2220.23	2016.65	1789.91	589.08	2334.8	2881.28	1902.68	1437.8	2347.41
T3_positive	mws4176	Alanylphenylalanine	10090.9	7836.71	5503.53	3723.89	5026.06	6715.23	6874.99	4733.52	4962.78
T3_positive	MW0105485	Ala-Tyr	11961.4	9274.53	11421.3	4760.13	8153.99	7302.68	10578.4	11529.2	6346.55
T3_positive	MW0052452	Docosanamide	6075.33	4149.02	6210.43	3510.06	1522.54	2744.63	3401.26	614.6	750.23
T3_positive	MW0141380	13E-Docosenamide	37447.2	24762.3	41445.3	24274	18565.1	24775.4	46121.1	65558.8	89684.3
T3_positive	MW0007328	Homovanillic acid	4246.51	2159.01	1811.06	9660.54	2837.37	3538.59	1952.37	2248.33	1292.04
T3_positive	MW0155645	Polidocanol	5172.2	2883.51	3884.89	4466.67	4453.58	4598.92	5032.23	4352.43	4643.45
T3_positive	MW0016406	Carnosine	7.59567e+06	1.15812e+07	8.55683e+06	4.92243e+06	7.8607e+06	7.36958e+06	9.70586e+06	9.19525e+06	7.35808e+06
T3_positive	MW0106489	2,4-Diaminobutyric acid	12526.4	12464.5	14604	12162.1	11060.4	21268.9	25254.1	13017.2	15958.3
T3_positive	MW0141862	2-(2-Naphthoxy)propionic acid methyl ester	24344	26366.7	22708	29596	25056.5	26225	28928.8	28303.5	32161.9
T3_positive	MW0194064	Acetyl-L-carnitine	4.32082e+06	3.39134e+06	3.6542e+06	8.77423e+06	4.50361e+06	3.82817e+06	3.85614e+06	5.43628e+06	4.68233e+06
T3_positive	MW0010030	Ethamivan	65152.1	65460.4	60685.8	62655.8	64902.1	62179.7	60954.8	62036	70687.6
T3_positive	MW0000273	Harmaline	14883.2	24384.1	22179.8	22938.2	23461.8	16764.3	14141.4	19038.4	17496.3
T3_positive	MW0063243	Pyrohyperforin	6242.56	4315.64	5396.12	5045.04	7051.95	6718.24	6352.43	5611.15	7516
T3_positive	MW0159826	Carbamate	15889.2	14368.4	11151.7	16526	16533.3	13885	19412.6	14147.4	20160.8
T3_positive	MW0115262	Sedoheptulose	50396.7	39037.8	36335.7	96719.3	54660.3	58008.6	49334.2	53135.7	65506.9
T3_positive	MW0110734	2-chloro-N-[5-(2-chlorobenzyl)-1,3-thiazol-2-yl]acetamide	1250.81	2212.79	4493.7	1612.41	3204.69	4291.85	5505.09	867.54	10808.2
T3_positive	ZINC12405245	Methyl linolenate	539249	560295	538713	509880	527706	608687	592190	542330	565264
T3_positive	MW0110674	2,2'-Azobis(2-methylpropionamidine) dihydrochloride	2924.31	2968.48	1004.51	853.85	3523.57	1290.6	835.5	1420.32	456.05
T3_positive	MW0103660	S-adenosylmethionine	19317	22735.7	31711.5	28143.1	26321.4	23239.8	33073	23294.3	65900.6
T3_positive	MW0055336	Octyl-Beta-D-Glucopyranoside	5091.72	3330.21	856.63	1556.5	3444.16	2937.6	1760.41	6814.82	767.44
T3_positive	MW0138932	Methoxsalen	93440.2	75623.2	77434.8	83710.2	66803.7	78900.8	74818.5	98204.6	92826
T3_positive	MW0107187	Glyoxylic acid	2118.73	3278.95	1727.66	1737.63	934.3	706.39	1662.48	3099.18	791
T3_positive	MW0160079	3-Hydroxy-2,4,5-trihydroxymethylpyridine	16292.9	11191.7	9086.26	5115.52	11143.9	19907.2	8776.79	7248.1	12650.1
T3_positive	MW0140561	Glucobrassicin-1-Sulfonate	2758.31	1541.79	372.69	4872.15	4481.13	3123.3	5643.68	5993.56	5232.13
T3_positive	MW0010388	Cyclotetracosane	22919.3	17359.5	20537.9	53293.2	53353.1	142018	111074	28382.6	119845
T3_positive	MW0049807	1-Palmitoyl-2-oleoyl-sn-glycerol	295849	323861	283723	453840	570212	556566	384904	449218	458617
T3_positive	MW0048980	Cohibin D	20348.3	19827.6	18831.5	23397.8	9404.8	36410.7	11703.1	10134.5	8734.72
T3_positive	MW0048979	Cohibin C	938127	979309	362705	902057	508431	453417	536000	781305	714701
T3_positive	MEDP1963	S-Methylglutathione	5297.19	5873.88	3551.91	2231.21	6040.74	4874.54	4164.07	6044.62	2968.94
T3_positive	MW0123533	Delorazepam	3635.05	3551.03	3881.68	3481.28	3545.74	3929.6	4354.2	3644.72	3474.29
T3_positive	MW0015586	Adrenic acid	2008.92	11246.3	3132.17	6155.54	7310.9	7846.35	3533.21	5465.4	8851.55
T3_positive	MW0052460	Docosatrienoic acid	7736.09	46362.3	10563.9	19889.8	27761	17217.8	12659.8	23219	57950.6
T3_positive	MW0114318	Atrinositol	25043.9	17662.7	121000	42147.1	76987.6	55959.6	71023.2	20526.7	213303
T3_positive	MW0150782	Hexadecasphinganine	1.02926e+06	1.02983e+06	940429	902798	1.12462e+06	1.17196e+06	1.21914e+06	973256	861876
T3_positive	MW0123747	Docosahexaenoyl Serotonin	4210.68	4525.93	2563.92	848.8	747.88	4457.23	5036.92	10510	2189.05
T3_positive	MW0054916	Acetylacrylic Acid Methyl Ester	12154.9	10413.1	14223.6	11433.7	12116.3	10104.8	11762.7	9319.25	16299.1
T3_positive	MW0123294	Chaetocin	112140	65501.7	418.02	459924	19117.5	15275.8	409408	21589	781744
T3_positive	MW0110549	(R)-(-)-1-Amino-2-propanol	33567.8	42900.5	44013.8	48001.4	19379.1	20247.7	37359.9	67962.5	19785.4
T3_positive	MW0169339	Isosteviol	10092.4	31093.4	13830.1	18735	23467.8	5318.27	6156.84	19928.5	15883.2
T3_positive	MW0137496	(E)-3-(2-chloro-4-((3-(2,6-dichlorophenyl)-5-isopropylisoxazol-4-yl)methoxy)styryl)benzoic acid	340048	237781	190098	130471	232623	380983	182338	145611	236444
T3_positive	MW0116889	1-Benzyl-3-cetyl-2-methylimidazolium iodide	33804.4	20366	23467.5	23012.6	24063.8	24651.8	34451.2	21605.2	18787.1
T3_positive	MEDP0711	4-Ethyl-2-methoxyphenol	14573.1	12682.6	14185.6	10701	14003.4	15758.1	17737.6	17244.3	16425.4
T3_positive	MW0052512	cis-5,8,11,14,17-Eicosapentaenoic acid methyl ester	25136.9	23253	27066.4	47685.4	83057.1	60943.7	38661.6	46761.1	72808.1
T3_positive	MW0056955	PC(18:0/18:2)	86022	95757.4	159105	86910.1	99012.2	118655	112399	128815	103064
T3_positive	MW0109026	Oxiglutatione	90315.4	75621	26581.3	93092.2	109062	72921.3	39965.6	123986	76059.6
T3_positive	MW0157178	Spiro[benzofuran-2(3H),1'-[2]cyclohexene]-3,4'-dione, 7-chloro-4,6-dimethoxy-6'-methyl-2'-(methylthio)-	20990.2	15956.4	27735.4	21891.3	16999.9	14299.4	18491.5	17673.7	4303.37
T3_positive	MW0056887	1-Palmitoyl-2-oleoyl-sn-glycero-3-phosphocholine	684780	696644	586835	769841	430006	352772	269906	265662	186509
T3_positive	MW0000287	Omacetaxine mepesuccinate	44108	47459.4	27631.7	30211.4	34360	55782	47047.1	39905.9	36495.3
T3_positive	MW0000279	Harringtonine	6235.84	8624.34	4120.93	5596.39	5126.4	1803.12	4335.64	24625.4	1839.99
T3_positive	MW0147421	Chloroneb	1786.51	4289.72	1456.77	4634.97	4196.35	4558.87	5460.4	5284.73	2580.14
T3_positive	MW0138758	LEVULINIC ACID,3-BENZYLIDENYL-	30590.2	40707.7	28511.1	45164	39451.1	40988.8	39115	43938.8	54107.5
T3_positive	MW0115033	Nonoxynol-9	1592	6114.27	17221.2	4966.83	7477.78	5784.08	7607.1	8190.73	14521.6
T3_positive	MW0055024	MG(18:2/0:0/0:0)	47935.2	49316.1	39435.2	48393.6	35471.1	29979.4	106157	48358.2	14523.1
T3_positive	MW0002671	2-Amino-5-(4-bromophenyl)furan-3-carbonitrile	75897.8	56809.2	164187	124700	128093	96877.9	111944	89949.8	118870
T3_positive	MW0012474	15-keto-prostaglandin E2	44079.4	58635	24577.2	30219.9	29390.8	10912.1	27484.7	20402.1	22533
T3_positive	MEDP1086	Ethylazine	11083.4	11157.9	6530.25	12427.9	5173.71	8786.01	11867.2	10701.8	9024.99
T3_positive	MW0012538	16-Acetylpriverogenin A	2090.75	4444.03	692.61	437.86	1128.04	6900.04	2431.8	5943.29	875.49
T3_positive	MW0013934	3alpha-Corosolic acid	2266.18	1773.84	2211.88	1453.67	2610.31	2315.12	3030.67	1491.84	2149.06
T3_positive	MW0115792	2-(1-methyl-1H-imidazol-4-yl)acetic acid	9252.41	6753.95	5702.42	4280.22	6982.79	17020.3	12560.9	16708.3	13906.8
T3_positive	MW0152070	L-5-Carboxymethylhydantoin	9974.47	26884.6	32967.4	42017.1	49072.6	30248.8	46100.3	35103.9	49915
T3_positive	MW0114590	Hexaethylene glycol	1475.87	3906.87	2928.14	1719.72	1718.66	3892.41	6741.91	2341.69	2727.35
T3_positive	MW0108877	N-oleoylglycine	9741.77	10923.5	10815.1	14435.3	26217.7	30288.5	19604.2	19715.5	14183.4
T3_positive	MW0009406	Phenthoate	4536.23	11492.1	4122.61	6237.61	8919.9	1900.94	7343.1	5750.38	3021.81
T3_positive	MW0154092	n-(alpha-Linolenoyl) tyrosine	19611.3	26469.1	25039.8	20279.1	24802.8	32465.1	29913.5	27859.8	28757.3
T3_positive	MW0107973	Firefly luciferin	74495.5	81226.1	75625.1	72986.7	80299.9	81261.9	77504	77104.1	59912.6
T3_positive	MW0139322	Petunidin 3,5-diglucoside	202421	310343	272665	84960	132981	172032	185941	237037	48845.5
T3_positive	MW0125204	Molsidomine	9648.36	4982.78	5551.52	36649.4	7600.28	10092.4	2883.22	5636.2	5478.09
T3_positive	MW0009132	N-Methyl-a-aminoisobutyric acid	14424.9	11767.9	14902.9	12232.4	1825.86	8461.36	11612.2	15118	10653.8
T3_positive	MW0103394	2'-Deoxyguanosine-5'-triphosphate	103525	65901.5	66198.8	9140.78	230706	70799.4	29732.2	57579.6	52615.6
T3_positive	MW0063662	Stearoylcarnitine	10571.5	8063.11	7493.86	13254.4	9772.17	18241.6	33544.3	24695.1	28281.2
T3_positive	MW0016402	Butyrylcarnitine	1506.67	4900.9	5609.33	22188.1	4680.45	5207.02	6201.62	4783.5	8351.1
T3_positive	MEDP1084	Carnitine C12:0	7561.63	4061.33	5341.09	4085.24	5902.82	3289.5	13361.1	14142.9	11848.4
T3_positive	MEDP0577	Carnitine isoC4:0	1.03377e+06	830983	769831	1659297	940314	891793	1.24568e+06	1.45266e+06	1.6522e+06
T3_positive	MW0156998	Ser-Asp	55495.8	70164.1	20264.3	1276.49	27098.5	44675.3	24440.9	28466.3	13511.4
T3_positive	MW0127080	Methylarsonite	20570.6	22851.5	23994.6	24220.8	20716.6	20631.5	24414.3	24638.5	22756.2
T3_positive	MW0010075	Wiskostatin	231638	140264	419776	524444	242522	171140	147566	283468	55256.1
T3_positive	MW0111694	1,2-Ethanediol	40529.8	39546.6	35640.7	36345.5	24273	24862.8	30145.5	45726.6	22708.9
T3_positive	MW0056873	PC(15:0/22:6(4Z,7Z,10Z,13Z,16Z,19Z))	2909.04	3942.52	1271.35	1549.18	2396.32	5979.4	20260	18540.8	11848.1
T3_positive	MW0054402	L-Octanoylcarnitine	35899.4	17542.2	28378.6	28943.7	31700.2	16096.9	55999.3	45408.7	52089.5
T3_positive	MW0143146	4-(3,4-Dichlorophenyl)-5-(4-pyridinyl)-2-thiazolamine	2248.94	2288.21	2249.36	2641.57	2510.44	2259.08	2849.93	2459.13	1920.45
T3_positive	MW0153924	Mirasan	43637.9	37015.7	26677.8	105977	45519	23045.2	37085.7	38605.9	33063.3
T3_positive	MEDN1079	FFA(22:6)	1487.33	1663.55	532.91	2744.96	3350.62	3228.19	651.4	2603.65	2519.77
T3_positive	MEDP1593	S-Lactoylglutathione	4296.48	8975.28	3299.43	5542.07	12528.6	16616.6	18248.9	8333.25	6493.76
T3_positive	MEDP1505	5-Methoxy-L-Tryptophan	115713	150887	140036	276729	53308.1	24729	95983	256769	65960.1
T3_positive	MEDP1578	Glycine, N-[imino(phosphonoamino)methyl]-N-methyl-	348050	149811	70887.9	117219	187217	172327	19035	75809.7	846.2
T3_positive	MW0007058	Ethyl 4-[(trifluoroacetyl)amino]benzoate	3939.75	7455.72	5474.19	7435.26	6564.5	6256.38	6870.13	6398.88	3989.67
T3_positive	MW0053477	Geniposide	9581.11	11726.3	12003	11150.1	11697.4	13661.4	13519.1	10951.6	12113.2
T3_positive	MW0011900	1,2-Dioleoyl-rac-glycerol	6306.38	10068.6	6235.07	10094.4	20600.4	26676	27805.4	17537.5	12333.2
T3_positive	MW0168863	Bufexamac	54830.3	39716.8	58490.9	40294.2	36911.1	38618	40757.9	42320.7	35328.1
T3_positive	MW0011150	(3b,21b)-12-Oleanene-3,21,28-triol 28-[arabinosyl-(1->3)-arabinosyl-(1->3)-arabinoside]	2982.89	2885.16	2525	5401.51	1206.01	2490.66	2284.04	4569.73	8507.96
T3_positive	MW0012071	11-Aminoundecanoic acid	2217.37	2723.01	3013.06	2810.01	3004.21	3299.35	2995.73	3110.53	3141.94
T3_positive	MW0013306	24-Methylcycloart-23-en-3beta-yl acetate	12547	14486.8	14464.8	15384	16908.1	15063.6	17165.9	18687.6	19467.6
T3_positive	MW0130336	2,3',4,5'-Tetramethoxystilbene	435657	431072	404844	429507	415708	399202	430308	451715	362024
T3_positive	MW0110092	Trp-Ala	9427.81	8148.76	5533.14	4410.74	6564.1	8206.03	7660.53	7370.78	5705.97
T3_positive	MW0105605	2-amino-2-(2,4-difluorophenyl)acetic Acid	32097.1	22743	32135.8	42675.6	29525	39605.6	29332.7	36158.7	37164.2
T3_positive	MW0009939	Tolnaftate	8860.57	7958.06	7859.92	8490.58	8355.58	8819.76	9535.92	9299.58	9924.99
T3_positive	MW0015618	Alfaxalone	7646.02	3566.37	6234.35	7111.18	7782.21	4166.83	10169.1	8126.93	6214.18
T3_positive	MW0125626	N-Acetyl-L-tryptophanamide	466546	507845	374892	426262	531049	552408	494486	516744	405719
T3_positive	MW0111076	Histidinal	11667.6	6960.29	10013.3	7174.49	9335.65	8573.15	7891.09	13896.4	2534.64
T3_positive	MW0124489	Isopentenyladenine	3456.66	3592.69	2683.36	4121.89	2912.54	1559.74	2720.76	2641.07	3736.31
T3_positive	MEDL02503	Carnitine C16:0	17448	14823.1	14544.4	36361.6	22051.8	29520.9	44568.5	58489.6	38923.8
T3_positive	MW0123504	Decitabine	7316.56	12369.1	8340.79	11845.6	9386.67	9357.24	8855.72	12193	9871.76
T3_positive	MW0126091	Phenazine-1,6-dicarboxylic acid	25267.2	22681.9	18416.8	39441.9	19000.7	28674.9	21054.1	25264.9	12614.9
T3_positive	MW0120039	4,5-Dihydro-2-methylthiazole	61716	35025.7	112234	51089.1	120176	69656.8	130640	42479.6	317317
T3_positive	MW0111261	Pirimicarb	2075.43	2799.59	4565.18	4339.49	4251.74	792.84	1490.82	4642.4	973.05
T3_positive	MW0110670	2,2',2'',2'''-(Benzene-1,2-diyldinitrilo)tetraethanol	8781.74	15770.3	7618.11	15738.5	5864.2	4244.09	5523.57	15260.4	4121.23
T3_positive	MW0000709	(4-Bromo-3-fluorophenyl)hydrazine	2151.56	3110.03	2406.08	2076.37	1813.27	2874.36	2944.97	2844.83	1378.09
T3_positive	MW0053910	Carnitine C6:0	147124	88173.4	129205	191439	136129	81348.9	215267	192407	217030
T3_positive	MEDP1448	MG(18:0/0:0/0:0)	85900.6	56768.8	127873	48644.6	104842	141977	61164.4	154631	80914.8
T3_positive	MW0114212	alpha-D-Galactose 1-phosphate	266924	274573	199177	353774	279367	320235	350208	285079	528542
T3_positive	MW0000925	Bis(2-methylpropanoyloxy)-9,10-epoxy-p-mentha-1,3,5-triene	19052.9	19557.6	31102.2	19102.4	24086.5	25325.4	35213.3	33790	41066.8
T3_positive	MW0107297	His-Gln	323962	326033	393259	306280	330626	376280	403930	291917	339822
T3_positive	MW0013165	2,6-Cyclolycopene-1,5-diol	11911.2	14668.4	14513.6	16335.2	16535.8	14241.2	15824.7	17836.6	18280.3
T3_positive	MW0004428	4,4'-[Diazenediylbis(oxymethylene)]dibenzoic acid	177414	131519	334641	189623	128809	120994	154592	237167	47352.7
T3_positive	MW0104236	1-Aminocyclobutanecarboxylic acid	10395.5	19172.2	9182.18	17223.3	9544.98	8522.56	6382.57	23523.1	12156.5
T3_positive	MW0052351	Digitoxigenin 3-[glucosyl-(1->6)-glucosyl-(1->4)-2,6-dideoxyribohexoside]	10842.1	13992.6	13461.9	6973.45	7906.23	18137.1	17881.3	15107.8	13666
T3_positive	MEDP1817	2-Acetylpyrazine	116278	95727.2	81881.4	55996	91729.8	37857.6	85397	66222.3	81550.1
T3_positive	MW0007362	Imatinib mesylate	3144.29	3234.38	3278.64	2924.34	3241.09	2110.13	2948.63	3197.29	2737.24
T3_positive	MW0003367	pyridin-2-ylmethyl N-(3-chlorophenyl)carbamate	40510.5	28544.4	51183.5	37332.4	64907	41622.7	70169	43033.4	113043
T3_positive	MW0143361	4-Hydroxy-L-threonine	2301.57	2125.96	1948.94	3411.7	1992.1	2438.4	2231.07	2516.7	1527.59
T3_positive	MW0001798	2-(2-Methylpropoxy)naphthalene	75592.9	40231.6	22989.8	5293.22	47258	5027.87	11729.6	9157.26	5875.37
T3_positive	MW0124065	Etifoxine	61727.1	83925.8	40993.4	56764.8	67072.2	104964	65165.7	56499.1	31559.5
T3_positive	MW0125994	N-Acetyl-a-neuraminic acid	6543	9479.31	10769.5	7285.95	7174.86	9110.71	18764	19695.5	14670.7
T3_positive	MW0061344	PGE1 alcohol	12173.1	13127.3	10760	11239.1	11111.2	13779.1	13406.9	12524.2	16135.3
T3_positive	MEDP0461	2-Methylguanosine	4256.34	4672.59	3241.97	4842.48	4032.74	5771.78	3883.78	3764.12	3177.62
T3_positive	MW0005761	5,5'-Dehydrodivanillate	3017.26	2670.51	2299.72	2586.92	2646.79	2086.65	1058.81	2282.61	1437.85
T3_positive	MW0112845	3-Hydroxypropanal	4626.49	4829.08	3795.77	4623.49	3935.42	4880.14	6689.84	6088.81	3040.01
T3_positive	MW0141883	2-(Acetamidomethylidene)succinic acid	232942	240203	244746	269449	245224	220607	228416	228294	249263
T3_positive	MW0124808	(1-Butyl-1H-indol-3-yl)(4-methoxynaphthalen-1-yl)methanone	20508.3	16399.5	8938.1	5136.07	8616.56	23820.6	20901.1	13639.5	8534.91
T3_positive	MW0103471	ADP-ribose	116448	130928	26706.2	138745	62169.5	165063	76794.2	61893.8	96953.4
T3_positive	MW0058289	PE(18:2(9Z,12Z)/18:2(9Z,12Z))	3714.78	2792.95	6661.16	1497.83	2833.43	1638.58	1615.28	1234.22	3902.21
T3_positive	MW0141009	1-(1Z-Octadecenyl)-2-(4Z,7Z,10Z,13Z,16Z,19Z-docosahexaenoyl)-sn-glycero-3-phosphoethanolamine	365398	482969	132342	201551	137891	223473	107421	269581	95019.8
T3_positive	MW0126000	Oxibendazole	3423.05	3717.48	3589.5	3079.4	4027.89	3715.52	3962.93	3497.68	3364.83
T3_positive	MEDP1180	LPC(14:0/0:0)	3321.99	2373.03	1754.45	5033.22	2371.72	3175.21	2831.14	1454.37	3391
T3_positive	MW0118700	2-methyl-1H-imidazole-5-sulfonyl chloride	170790	128754	272993	267346	150520	154174	129073	203918	62037.2
T3_positive	MW0193980	Sorbitol-6-phosphate	115650	121898	98617.4	163799	117358	120651	110933	152640	37462.2
T3_positive	MW0109008	Oseltamivir	21437.4	43489.8	21050.6	34298.2	13128.7	4178.07	13281.6	37601.1	6810.16
T3_positive	MW0120733	Anabasamine	7369.52	5972.53	4842.41	1826.97	4615.69	1231.48	3138.04	3212.54	1951.03
T3_positive	ZINC5157439	4-Methylene-L-proline	1625.38	1637.33	2252.25	1206.38	2259.31	5505.8	5420.91	4484.13	14426.2
T3_positive	MW0108921	N-tetradecanoyl-L-Homoserine Lactone	11143.1	22187.5	10916.2	11752.7	10069	3686.38	5351.79	12031	19587.2
T3_positive	MEDN0075	N-Acetyl-L-phenylalanine	439.22	938.18	693.32	1438.92	1390.42	848.59	455.74	829.12	608.64
T3_positive	MW0104028	(S)-Ureidoglycolic acid	1647.51	1131.82	1857.49	994.93	1046.03	1120.7	1037.89	1151.81	1177.28
T3_positive	MW0053733	Glycerophospho-N-Oleoyl Ethanolamine	24383.8	23105.2	14941.5	33924.4	25039.5	35727.4	19497.8	14578.9	19893.2
T3_positive	MW0168670	9,12-Octadecadiynoic Acid	2939.62	10467.1	11320.8	5789.35	5686.44	4802.05	1876.79	870.86	12870.6
T3_positive	MW0142099	2,6-Dichlorohydroquinone	193590	222460	246872	247967	268687	214955	176615	204963	63584.6
T3_positive	MW0154748	Ophiobolin F	7239.33	35750.3	14540.4	36629.7	66671.4	4709.15	11066.4	27077.5	38608.1
T3_positive	MW0139971	Xanthotoxol	6623.36	6283.71	6875.67	6984.91	6373.16	7872.86	7407.34	6501.2	6422.83
T3_positive	MW0055500	Levocarnitine propionate	15148.4	23417.8	21448.3	45705.9	15749.8	21053.8	22830.8	18939.3	39822.1
T3_positive	MEDP0245	Nicotinamide N-oxide	5080.87	2817.37	5530.7	2751.38	7355.91	4750.76	5407.54	3700.19	13832.3
T3_positive	MW0014128	3-Hydroxytetradecanoic acid	2425.87	3941.88	5399.4	4541.15	7395.96	4263.24	4035.1	6961.69	2960.92
T3_positive	MW0148642	Mannose-1,6-bisphosphate	65297.1	332745	75545.9	39026.7	451589	124917	147765	247520	71064
T3_positive	MW0012998	LPC(18:0/0:0)	2852.7	5139.94	3896.42	4274.42	2428.52	3513.07	7640.31	4761.2	3137.1
T3_positive	MW0054535	1-(9Z-octadecenoyl)-sn-glycero-3-phosphocholine	1052.73	3965.35	1464.58	2210.29	2735.92	1730.73	2517.59	4913.65	4730.97
T3_positive	MW0126740	Tetrahydrothiophene-2-carboxylic acid	8364.56	10686.1	11446.4	11090.1	8099	8549.13	7254.76	12629.4	9102.51
T3_positive	MW0124704	4-[2-[4-[(2S)-6,15-Dibromo-13-chloro-4-azatricyclo[9.4.0.03,8]pentadeca-1(11),3(8),4,6,12,14-hexaen-2-yl]piperidin-1-yl]-2-oxoethyl]piperidine-1-carboxamide	26172.2	15284.5	25663.1	22887.4	23803.6	17182.4	18159.9	26488.4	2677.74
T3_positive	MW0168997	Cysteinylglycine	223405	172133	151308	364638	251249	253294	227679	226490	220096
T3_positive	MW0012788	1-Deoxynojirimycin	30234.1	28384.7	26133	29317.4	27799.2	33604.3	30621.6	28361.7	23990.4
T3_positive	FDATP00270	Pramipexole dihydrochloride monohydrate	13587.6	43833	49711	211766	42007	45801.4	59340.8	6947.34	77830.6
T3_positive	MW0168794	Atrazine	4870.4	4570.43	5238.28	4325.38	4325.26	4401.2	4863.58	4668.93	4600.4
T3_positive	MW0005348	5-(10,13-Nonadecadienyl)-1,3-benzenediol	3872.87	3825.81	4314.5	4223.42	4302.26	5773.23	2345.85	4792.73	5746.29
T3_positive	MW0125222	Moxifloxacin hydrochloride	8140.01	8012.27	5348.67	5390.12	7412.25	10106.9	10424.4	8649.6	10881
T3_positive	MEDL02684	Psoralidin	5848.1	5949.19	7194.87	7879.2	7603.45	10244	9403.94	11222.7	5710.5
T3_positive	MW0055124	3-(11,12-Dihydroxy-15,19-dotriacontadienyl)-5-methyl-2(5H)-furanone, 9CI	384783	178885	375222	285066	372784	501478	172409	227741	238761
T3_positive	MW0134121	5,7-Dihydroxy-2-phenyl-6-[3,4,5-trihydroxy-6-(hydroxymethyl)oxan-2-yl]-8-(3,4,5-trihydroxyoxan-2-yl)chromen-4-one	3173.83	4666.49	522.76	1306.12	3322.23	3371.51	615.7	3460.15	1623.89
T3_positive	MW0121727	6-(2,6-Dichlorophenyl)-2-{[3-(hydroxymethyl)phenyl]amino}-8-methylpyrido[2,3-D]pyrimidin-7(8H)-one	4194.91	3958.42	3492.47	578.27	2384.3	3487.71	2704.49	3408.42	3741.92
T3_positive	MW0139158	N-isobutyl-2-oxo-2H-chromene-3-carboxamide	17901.6	12747.4	26192.8	15008.4	21178.2	25984	17793.5	21640.6	15998.9
T3_positive	MW0149511	Geissoschizoline	1167.39	2691.76	578.21	4452.47	3248.02	2956.1	4145.49	2364.05	1550.83
T3_positive	MW0111615	1-(3,4-Dimethoxyphenyl)propan-1-one	34386.4	22094.1	3384.24	31234.9	20288.8	22410.2	40026.9	20276.8	90649.6
T3_positive	MW0055064	(2S)-3-[(Z)-octadec-1-enoxy]propane-1,2-diol	1538.41	1244.89	2069.16	4585.24	2860.16	1655.4	3047	2255.32	5774.52
T3_positive	MW0000546	2-(Diethylamino)-1-phenylpropan-1-OL	14059.1	22673.5	14778.5	22040.3	12564.4	8664.66	7047.11	18489.9	12317.4
T3_positive	MW0114401	Eremopetasinorol	87152.6	209283	114133	183749	132271	189606	111978	153691	166578
T3_positive	MW0012968	1-hexadecanoyl-2-(9Z,12Z-octadecadienoyl)-sn-glycero-3-phosphocholine	388592	515275	1.0954e+06	1.27089e+06	752441	596138	333418	548490	549326
T3_positive	MW0137896	Delphinidin 3,5-diglucoside	240626	249598	149696	25868.3	196542	260979	140089	185673	172427
T3_positive	MW0013101	2,3-Dihydroxy-3-methylbutanoic acid	102116	84572.5	87836.9	69042.8	80973.2	43423.3	56347.3	46293.5	33517.5
T3_positive	MW0123289	Cerulenin	12254.8	20774.5	14670.9	22601.6	8627.33	3633.74	10188.5	28738.8	8349.47
T3_positive	MW0110288	Tyrosylleucine	6579.36	9542.36	3553.23	5149.95	4252.35	1105.79	1921.35	5303.75	3769.33
T3_positive	FDATN01320	Afobazol	3153.1	3695.6	2139.42	3387.85	2785	1584.31	766.66	5000.58	1407.44
T3_positive	MW0134493	3-[2-O-(alpha-L-Rhamnopyranosyl)-beta-D-glucopyranosyloxy]-5,4'-dihydroxy-7-[2-O-[(E)-4-hydroxycinnamoyl]-beta-D-glucopyranosyloxy]flavone	14648.2	14190	5866.34	2049.96	2124.7	12448.9	11622.8	2921.93	2951.19
T3_positive	MEDP1665	Carnitine C3:0	84366.3	84212	62444.8	282689	87085.8	116514	71354.2	83309.9	134516
T3_positive	MW0016119	beta-Glycerophosphoric acid	90837.8	100011	104865	196297	102560	53677.2	95046.4	73278	89397.1
T3_positive	MW0054727	Melilotoside C	41050.6	36810.5	46376.8	40660.8	28755.8	8284.14	42047.7	55902.5	60421.1
T3_positive	MW0000390	Oxymatrine	36651.2	61139.2	38017	58976.9	49871.3	23717.6	21157.5	52417.6	39627.1
T3_positive	MW0109039	Pantethine	7460.19	9847.43	3405.22	24610.7	21278.5	11865.3	6237.92	13901.5	4687.88
T3_positive	MW0004653	4-amino-N-(4-chlorophenyl)benzenesulfonamide	518.59	506.61	1037.36	517.67	1027.32	919.57	1233.48	784.61	1283.74
T3_positive	MW0006940	Drofenine	32592.8	63544.6	23707.9	28590.7	45423.3	27619.7	23866.6	52665.6	81156.2
T3_positive	MW0054629	Sphingosine-1-phosphocholine	25535.1	28174	14381.8	7418.13	9780.51	28079	26185.9	62775.9	11866.2
T3_positive	FDATP01621	Benzamidine hydrochloride	61269.9	44190.5	45903.7	43852.9	29544.8	28921.5	39021.9	43181.7	45670.4
T3_positive	MW0015866	(5Z,8Z,11Z,14Z)-N-(2-fluoroethyl)icosa-5,8,11,14-tetraenamide	4251.82	8477.16	6815.8	5335.75	9100.91	8411.55	10480.6	10677	11161.5
T3_positive	MW0140755	dXTP	34733.8	21850	86101.8	90843.7	41568.4	40480.8	26228.7	48936.5	34098.4
T3_positive	MW0157883	threo-3-Hydroxy-D-aspartate	17411.5	20280.4	9161.73	17038.5	21686.7	15561.3	19599	22010.7	19285.3
T3_positive	MW0160103	Ethanolate	2215.49	3605.17	2617.21	2648.6	2540.4	3410.93	2692.43	1246.8	3971.54
T3_positive	MW0144895	Allopurinol riboside	158615	83091	108534	1.0354e+06	41898.7	286248	261319	145537	901119
T3_positive	MW0053997	Hydroxyvalerenic Acid	12566.5	7645.3	9706.62	10455	11488.6	8324.4	9699.74	8023.36	18297.7
T3_positive	MW0154060	N-(3-(Trifluoromethyl)phenyl)-N'-(2-hydroxy-5-chlorophenyl)urea	3324.26	5469.03	7233.27	3645.88	7035.67	10186.7	9442.27	4460.12	2739.44
T3_positive	MW0150746	Hemine	10504	10143.9	10053.3	10658.2	12561	9458.76	12794	12259.5	11961.6
T3_positive	MW0113904	alpha-D-mannose 1-phosphate	96579.6	107335	155097	52194.6	30696	113928	87665.9	138455	78582.2
T3_positive	MW0120033	4,5-dichloro-2-ethyl-1H-imidazole	2329.29	1803.64	1748.52	4465.2	1046.38	2644.34	1169.6	2827.46	834.76
T3_positive	MW0001938	2-(4-Hydroxyphenyl)naphthalic anhydride	11620.4	8200.06	7895.18	18762	13336.4	14238.4	14091.4	12466.3	12717.8
T3_positive	MW0117775	2,2'-Dithenyl sulfide	70948.9	67048.4	51448.6	99369.5	81107.8	86385.3	99027.5	71723.2	146433
T3_positive	MEDN1410	N-Palmitoylglycine	7440.15	6864.99	5416.67	6134.07	3317.15	5444.69	2814.5	1685.03	1762.26
T3_positive	MEDP1654	1-Methyladenosine	828.72	913.35	1215.42	2139.36	1020.57	1417.58	1173.84	2429.94	669.57
T3_positive	MW0063393	S-1 Methanandamide	87800.5	98463.5	93926.3	96438.5	100589	114159	124374	107157	107796
T3_positive	MW0011574	Methanandamide	6513.53	5486.25	4373.22	2850.28	6155.38	5147.53	3331.98	8074.37	3857.41
T3_positive	MW0063299	R-2 Methanandamide	444195	466992	457038	460828	467683	553317	494175	447178	466807
T3_positive	MW0138431	Ibuprofen	2205.02	7143.42	2834.41	7582.28	7832.43	2762.8	1788.13	4734.29	3733.27
T3_positive	MW0110782	3-Aminopropanol	131385	67325.9	30016.9	18947.2	24010.1	9380.87	29396.2	92098.9	16107.2
T3_positive	MW0114337	Inositol 1-phosphate	51764.5	46608.9	62649.5	17309.8	16079.8	79760.5	50288.3	53102.4	52173
T3_positive	MEDP0594	Dihydroactinidiolide	6871.55	7297.61	6070.45	6089.33	5314.12	7340.89	4417.08	10547.2	8302.07
T3_positive	MW0006790	Diclofenac	6750.6	7182.76	7306.41	6627.62	7202.85	7717.63	7858.35	6727.06	6698.09
T3_positive	MW0139620	Rutin	23938.6	37178.6	18547.2	3758.18	30912.8	26052.5	16263.5	23944.3	11036.4
T3_positive	MW0137257	Acenocoumarol	55271.2	56296.8	59765.7	53679.8	55761.6	63817.2	68649	63603.1	60805.5
T3_positive	MW0011398	(5alpha,14alpha,24R)-14-Methylergostan-3-one	3709.84	14790.4	7852.05	18909.6	29742.8	1758.86	6823.49	19252.8	30434.3
T3_positive	MW0013331	25-Methyl-21-tritriacontene-1,9,11-triol	168759	167293	183647	172764	177217	198509	229880	180382	198601
T3_positive	MW0157393	Terminaline	14687	14395.3	14383.1	7349.45	13918.6	16615.7	16617	14897.3	13595.7
T3_positive	FDATP00594	Oxybutynin chloride	90286.9	90226.5	17402.7	72860.7	84511.5	122086	81985.9	83401	6427.78
T3_positive	MW0110882	Adrenoyl ethanolamide	9827.95	22167	9210.14	18078	37224.3	31724.4	36768.2	38072	66785.8
T3_positive	MW0017207	Citronellyl acetate	2369.87	3925.5	2625.5	3163.39	2870.17	3976.84	1603.46	3470.79	5432.46
T3_positive	ZINC33903587	Kadsurenin K	2168.39	3188.27	2475.46	3293.49	3572.03	4437.24	4704.63	5193.45	6709.75
T3_positive	MW0139392	Poncirin	3379.64	5479.59	3407.4	5075.47	3263.83	2559.09	3828.99	8618.98	8686.58
T3_positive	MW0055456	O-Decanoyl-L-carnitine	8816.38	4339.22	6713.53	6276.3	7277.65	4511.89	16115.5	13135.5	13439.9
T3_positive	MW0150742	Protoheme	10861.3	17065.9	5317.93	15077.1	9584.69	8061.57	13911.1	10599.6	18356.2
T3_positive	MW0141836	Phenylpropanolamine	1722.16	2097.93	2940.86	1696.19	2238.8	2582.73	2510.67	1471.24	2152.33
T3_positive	MEDP1060	Hydroxyquinoline	32157.9	25828.4	20192.6	27755.9	17290.9	15754.4	21276.2	19077.6	31825.4
T3_positive	MW0122760	Alcaftadine	55017.4	92149.4	60120.6	133340	27699.8	10454.5	38319.6	96722.6	23773.8
T3_positive	MW0169367	L-Proline	251752	319521	449102	186465	300887	81617.2	325614	747866	255717
T3_positive	MW0114374	D-Tartaric acid	2153.7	2213.39	2338.11	2914.51	2029.64	2025.1	2324.73	2169.36	1700.86
T3_positive	MW0121546	Pentoxyl	158125	122409	84362.2	189940	135071	166695	133056	125206	183167
T3_positive	MW0103589	Guanosine-5'-diphosphate	7360.17	5128.59	8233.39	8006.38	13403.9	10554.1	8036.85	15556.8	20849
T3_positive	MW0106932	Glu-Val	2653.95	2427.16	1611.74	3588.85	2422.12	3160.68	1935.67	2060.69	3832.92
T3_positive	MW0126634	Tegaserod	6590.98	13395.4	3046.74	10491.3	1854.63	5260.61	6794.43	12253.1	4350.42
T3_positive	MW0145031	Aminopentol	27118.5	24999.2	23326.8	21850.9	29100	30673.8	31192.1	23919.1	23691.6
T3_positive	MW0168928	Methyl cholate	2222.75	2696.44	3370.42	929.79	3010.17	3142.55	3046.56	654.97	1829.7
T3_positive	MW0059056	1-(1Z-octadecenyl)-2-(5Z,8Z,11Z,14Z-eicosatetraenoyl)-sn-glycero-3-phosphoethanolamine	41832.7	47947.8	48974.8	134945	130510	61297	65271.2	67301.1	99888.8
T3_positive	MW0139829	Theogallinin	3469.76	7354.59	8433.02	2716.88	1017.73	5922.86	3577.69	3917.5	879.28
T3_positive	MW0114586	Heptapropylene glycol	2263.77	2070.04	1081.95	2672.81	2230.34	2219.24	5047.44	3457.51	2164.11
T3_positive	MW0141028	1-(4-Methoxyphenyl)-2-phenylethane	19812.1	24670.6	17624.9	24879.2	15528.1	3739.58	8985.93	32186.5	7355.05
T3_positive	ZINC28972272	Kadsulignan E	42668.2	50025.9	30623.7	12624.6	13548.2	38039.6	23095.4	33896.2	10018
T3_positive	MEDN1709	2-Octanamidoacetic acid	8526.53	6213.18	8667.77	7321.3	10332	8647.31	13604.5	12416.6	13262
T3_positive	MW0157900	Thrombin Receptor Activator for Peptide 5 (TRAP-5)	3583.54	2532.74	1182.05	2377.99	1381.98	4355.92	5787.27	4237.73	2590.95
T3_positive	MW0118913	2-Thiouracil	61233.4	67522.3	51025.6	74207.6	69277.8	72430.5	68924.6	66655.9	82504
T3_positive	MW0114564	Glycolaldehyde	180433	122584	133178	133848	162932	181156	234305	154914	171240
T3_positive	MW0169778	Methyl ricinoleate	298054	364119	171218	223476	333443	469529	405600	234958	388507
T3_positive	MW0140132	(+)-Prosopinine	60366.4	63798.3	60191.7	63384.7	61886.8	68411.2	77969.4	63266.9	52826.9
T3_positive	MW0117136	O-(Biotinylcarbazoylmethyl)hydroxylamine	928.21	643.41	1996.65	2293.74	820.2	911.89	1669.22	1239.13	1320.24
T3_positive	MW0004018	3-Hydroxy-2-iodo-4-methoxybenzaldehyde	240810	229799	189615	357203	281545	320580	251134	198970	340435
T3_positive	MW0157161	Spheroidenone	6124.74	4337.63	5268.35	5099.46	5917.18	5027.36	5434.46	5553.87	6444.11
T3_positive	MW0169910	3,4,3',4'-Tetrahydrospirilloxanthin	345704	117566	235600	145796	247323	633016	443080	283538	557972
T3_positive	MW0009707	Salicin	152925	201420	108713	92933.6	108052	169154	145022	136947	78367.4
T3_positive	FDATN00665	Diacerein	726833	679663	921641	554721	632020	674428	633231	879638	258416
T3_positive	MW0157442	5,6,7,8-Tetrahydrosarcinapterin	2323.89	1891.8	2136.26	750.7	2033.45	1962.18	2614.72	1422.63	2794.12
T3_positive	MEDTP02857	Thiram	238995	139184	302956	219738	388026	259479	427606	177968	1.16284e+06
T3_positive	MW0006009	Alprenolol	118095	117882	136097	110982	151031	106407	107157	111210	181495
T3_positive	MW0168164	Abacavir	1748.41	8046.17	54866.5	2597.92	56924.5	56401.6	52134.5	1109.26	57161.8
T3_positive	FDATP01245	Fendiline hydrochloride	2002.27	2432.22	1448.36	3138.09	2060.06	743.27	651.63	2025.24	609.19
T3_positive	MW0009653	Rasagiline	2756.56	3630.99	3182.33	3714.24	3012.37	3151.15	2706.5	4635.49	2440.64
T3_positive	MW0009328	N-[2-(3,4-Dihydroxyphenyl)ethyl]hexadecanamide	7707.56	8559.52	9527.61	5749.5	8069.6	15000.6	9765.31	8789.11	10651.7
T3_positive	MW0007317	Hexylresorcinol	9284.89	31289	9269.5	16975.3	15561.3	22564.5	10498.2	14640.1	17186.5
T3_positive	MW0150667	Guazatine	24728.6	23510.5	25648.4	23839.4	27866.6	26746.5	16399.2	17427.4	29085
T3_positive	MW0105870	L-Aspartyl-L-phenylalanine	2944.62	3200.04	3375.34	2473	2405.04	3438.82	2598.59	2544.83	2486.62
T3_positive	MW0169065	Diethyltoluamide	17126.5	22120.6	17246.6	24476.6	20093.7	7339.69	12246.5	35364.2	14755.5
T3_positive	MW0130918	Tyrphostin B42	23530.1	20857.1	22484.6	16626.4	21068.7	24993.1	25030.2	25164.4	28328.5
T3_positive	MW0062218	prostaglandin B1	22211.1	49235.9	32204.1	53879.6	20776.5	13686.6	32181.5	106888	28601.5
T3_positive	MEDN1430	prostaglandin A2	7394.61	2156.57	6206.24	2785.14	5815.16	11739.3	14021.4	36065.9	9258.33
T3_positive	MW0107643	Lactacystin	1083.24	1103.72	714.66	584.37	798.36	1703.68	1253.84	972.87	1578.95
T3_positive	MW0139156	Methylustin	10048.1	7064.35	8907.74	13004.8	16092.7	10857.3	8714.85	9041.41	48167.4
T3_positive	MW0005692	5-Iodo-2-aminoindane	3985.06	1428.21	12222.1	3954.27	4110.75	3318.5	4511.59	4427.43	3217.98
T3_positive	MW0159392	Westiellamide	11177.8	15818.4	9023.57	9031.82	9119.88	18484.2	22450.9	6595.39	13751.9
T3_positive	MW0002244	2,4-Dichlorobenzyl carbamimidothioate	1995.36	2577.55	2358.95	2326.96	2636.6	2450.14	4459.89	2330.38	31362.5
T3_positive	MW0153064	Lysyllysyllysine	2569.04	6919.47	7303.9	5456.16	7299.6	8067.05	3783.37	10981.3	17372.5
T3_positive	FDATP00975	Trimetazidine dihydrochloride	465.17	1285.17	1105.17	1267.31	1828.56	624.67	1036.85	2176.03	1346.71
T3_positive	MW0149267	formyl-CoA	2824.94	3451.35	787.63	6068.57	2019.64	3942.4	810.81	1886.79	5207.74
T3_positive	MEDN1562	Monobutyl phthalate	132109	162607	173920	154747	171710	197036	254647	248232	269617
T3_positive	MW0009303	Oxybenzone	4966.65	5389.6	2757.83	2423.15	2263.92	3445.1	4382.19	5707.51	1777.17
T3_positive	MW0109802	Terbufos	2964.31	4784.27	3335.11	9482.17	5622.14	7625.36	3619.06	10508.6	6572.55
T3_positive	MW0103558	Faicar	4701.37	2582.55	1115.5	5236.94	2074.86	4446.6	2580.83	674.56	1276.28
T3_positive	MW0000418	Quininae	13477.8	13143.1	13033.7	13595.7	13239.5	13973.8	13623.2	11964.2	11738.3
T3_positive	MW0113863	2'-Adenylic acid	213499	227468	217312	124857	213168	249034	275786	188306	180222
T3_positive	MW0130129	[2-(3,4-dihydroxyphenyl)-3,7-dihydroxy-3,4-dihydro-2H-chromen-5-yl] 3,4,5-trihydroxybenzoate	44822.8	43187.4	53176.8	29021.1	37455	37269.3	42825.1	58512.9	19827
T3_positive	MW0108678	Nagaba	8613.19	59538.2	11518.3	26925.5	30124.3	18656	19307.7	60566.4	122251
T3_positive	MW0006455	Butylated hydroxytoluene	3501.52	5339.12	5978.22	5621.24	6477.41	5393.13	6865.06	6602.36	7733.6
T3_positive	MW0014590	5(6)-EpETE methyl ester	5063.12	3307.31	6113.31	4154.52	4460.55	3646.39	7311.35	5438.1	5025.71
T3_positive	MW0009779	Sulfabenzamide	61793.7	91712.9	189291	156022	160227	164287	109947	209912	157206
T3_positive	MEDN0204	Pyruvic Acid	22231.6	15528	29173	17063.3	20487.7	21061.4	19666.2	15552.6	31625.2
T3_positive	MW0013383	2-Acetoxy-3-geranylgeranyl-1,4-dihydroxybenzene	8029.33	7191.51	7637.31	10014	7568.2	6950.69	7695.03	8449.91	7800.7
T3_positive	MW0114007	Bispyribac	24316.2	27256	43265.9	8936.73	9739.09	42797.2	27606.5	33107.2	20777.3
T3_positive	MW0055310	N-hexanoylsphingosine	21650.8	12513.4	22895.5	56188.7	62518.8	164649	133189	23644.1	173139
T3_positive	MW0111235	Octadecylamine	15267.6	13773.4	12420.1	29623.5	23853.2	51713.1	196384	28597.6	104905
T3_positive	MEDN0682	Octadecanamide	270858	118567	100932	109861	283807	373111	51311.7	457444	185161
T3_positive	MW0009684	Rivastigmine	14763.5	20626.8	21875.2	37791.4	31289.5	22177.3	16674.2	23639.1	20426
T3_positive	MW0052417	Dioctyl adipate	5089.71	4079.05	6153.86	2461.02	4797.68	3807.8	3816.18	4809.76	5227.5
T3_positive	MEDP0792	Pyrrolidine	40500.9	28439.6	27686.7	35334.8	28565.2	28959.2	30785	26668.9	44220.3
T3_positive	MW0007341	Hydroquinone	1523.12	4049.36	2864.94	4890.42	2993.36	2024.66	922.5	3187.03	604.73
T3_positive	MW0014593	(+/-)5,6-EET Methyl Ester	17431.9	52245.9	17689.5	28083.5	20400.9	10723.4	15281.3	39197.4	30938.7
T3_positive	MW0008588	N,N-dimethylsphingosine	51469.4	47034.1	88588	40377.4	46157.3	77166.1	72570.5	61844.4	71615.7
T3_positive	MW0128394	Auraptenol	36010.7	37070.4	42894	35664.1	44801.1	42471.6	42085.1	37795.7	40455.9
T3_positive	MW0001300	1,2-Diphenylhydrazine	730981	604526	818276	755446	654878	768291	772307	712627	798853
T3_positive	MEDN1007	Diphenylamine	1721.43	3781.02	3275.77	3750.99	3701.83	922.18	1238.26	2192.77	1206.79
T3_positive	MW0120819	5-(4-Acetoxybut-1-ynyl)-2,2'-bithiophene	33707.6	45422	29407.3	24930.4	25341.9	26680.9	25903.1	50113	51821.6
T3_positive	MW0115768	Furilazole	2768.18	2667.95	2782.76	2726.27	2735.69	3237.81	2867.39	2896.82	2720.55
T3_positive	MW0103120	Vitamin K	5621.54	6175.38	7517.32	7359.24	7540.13	6650.96	7838.11	8741.01	9659.6
T3_positive	MEDN0167	Purine	18157.5	15321.8	19453.6	15415.3	17317.4	19987.7	19535.7	16252.7	16728.6
T3_positive	MW0107537	Indole	16963.3	15158.5	13500	14219.3	12419.6	13136.5	14734.9	13522.8	16657.5
T3_positive	MEDL01840	Vanillylamine	79524.8	84545.1	99607.6	85410.7	73867.1	94257.3	95034.2	83051.5	78333.7
T3_positive	MEDP0686	2-Acetylfuran	1979.59	1796.88	1825.05	6064.78	541.51	2470.57	2295.89	972.56	7146.77
T3_positive	MW0105351	6-Hydroxyhexanoic acid	2766.8	2820.79	3823.35	3235.31	2385.92	3646.32	4211.12	4536.96	3803.95
T3_positive	MW0049210	delta-Tocopherol	28219.6	31368.1	24699.8	37437.7	33141.3	40765.2	39449.3	37352.3	39495.9
T3_positive	MW0002174	2,3-Dioxo-6-nitro-7-sulfamoylbenzo(f)quinoxaline	12311.9	7965.92	12802	6928.78	5771.62	14455.2	12026.6	10513	22515.5
T3_positive	MW0010307	2,2,3,4-Tetramethylpentane	7166.97	7552.46	7781.62	6404.42	4943.77	9016.13	10044.1	8297.36	7000.24
T3_positive	MEDN1753	2,2-Dimethylpentanoic acid	5549.96	6673.94	8149.4	7852.41	9144.98	9592.41	11156.9	13174.1	11663.2
T3_positive	MEDN1871	AG-213	5949.61	2815.93	6881.58	3420.68	8259.24	4487.36	6748.01	3042.97	6346.91
T3_positive	MW0111340	Trimethylamine N-oxide	17609.2	12608.3	16935.5	23638	13563.7	13455	9045.08	9767.41	9835.65
T3_positive	MW0147446	7-Dehydrocholesterol benzoate	3502.45	8233.53	1095.14	2755.05	2669.44	4113.5	775.79	2764	5272.84
T3_positive	MW0137262	Acetaminosalol	38817.8	39771.9	39563.3	38721.5	41530.3	43505.8	45296.7	41599	42008.9
T3_positive	MEDN0441	3,4,5-Trimethoxybenzoic Acid	6192.13	11708.4	6741.86	8069.07	6953.83	2227.22	6513.46	9883.87	2835.85
T3_positive	MW0103577	Guanosine	12158.6	10804.1	11623.8	29678.1	6932.43	19017	15320.9	13590.4	37669.8
T3_positive	MW0052530	Enantio-PAF C-16	5660.56	5734.67	2516.6	7736.53	6077.11	4187.99	4426.81	5838.69	7055.95
T3_positive	MW0156327	Rabeprazole sodium	3688.77	4139.74	2148.65	599.88	857.5	2869.36	3605.93	4755.18	1522.43
T3_positive	MW0143280	4-Chlorobenzoyl-CoA	12915.6	1688.15	3136.34	7549.39	5308.56	15879.1	6180.49	6095.09	990.1
T3_positive	MW0147794	Corticosterone acetate	5450.06	6822.2	3568.44	3261.26	3058.05	4958.08	6117.61	2650.84	6985.73
T3_positive	MW0130734	Unguinol, 2-chloro-	42720.7	42071.5	55131.9	32686.9	41441.4	29108.5	46558.2	61075.2	21858.7
T3_positive	MW0006368	Bis(2-ethylhexyl) phthalate	68877.6	83358.1	77347.3	80162.2	86906.3	101811	123433	130127	138569
T3_positive	MW0009168	Novaluron	42463.7	12665.4	161524	133141	46498.7	32779.8	27483.8	71960.7	9694.82
T3_positive	MW0111314	Thioetheramide PC	22364.3	13304.7	5298.18	2307.58	876.5	5212.76	49477.6	47807.9	32218.3
T3_positive	MW0105289	5-(Methylthio)-2,3-dioxopentyl phosphate	200265	183869	71035.4	67633.6	269908	229575	178901	72294.6	97650.9
T3_positive	MW0123351	cis-2-Chloro-4-carboxymethylenebut-2-en-1,4-olide	34071.7	17736.3	28780.1	29215.7	30594.6	18390.9	42766.5	37620.8	5509.15
T3_positive	MW0111692	1,2-Diacylglycerol-LD-PE-pool	3606.59	2040.09	5251.62	1727.88	3263.75	2105.63	5056.49	2357.59	6241.94
T3_positive	MW0111244	1-Palmitoyl-2-thiopalmitoyl phosphatidylcholine	277098	93429.7	81229.4	301807	318968	323515	170635	257314	204813
T3_positive	MW0006750	Dexmedetomidine	107424	107460	149966	130384	129606	120301	62869.7	144526	103486
T3_positive	MW0122177	(6aR,10aR)-9-(hydroxymethyl)-6,6-dimethyl-3-(2-methyloctan-2-yl)-6a,7,10,10a-tetrahydrobenzo[c]chromen-1-ol	15868.4	14897	20984.4	10052	17796	22988.1	22467.7	16720.3	16060.2
T3_positive	MW0114336	D-myo-Inositol-3,4,5-triphosphate	73725.7	48518.3	126612	125989	101935	92435.4	75160.4	71168.7	67347
T3_positive	MW0112863	3-methyl-1H-pyrazole-4-carbaldehyde	1389.96	1957.31	1137.2	1726.86	1510.17	2864.37	2240.26	713.55	1087.85
T3_positive	MW0119605	3-Hydroxy-2-methylpyridine	29044.9	36354.7	24828.3	19232.7	28037.8	29374.8	33722.7	33640.4	32579.2
T3_positive	MW0012353	13-Docosenamide	4396.25	1853.25	2523.67	4257.43	3434.69	3986.39	4614.49	5068.21	4129.4
T3_positive	MW0054899	Methyl linoleate	2164.39	2046.67	2134.92	5027.01	1528.54	2217.68	3693.25	4379.38	3901.6
T3_positive	MW0054914	Methyl stearate	1366.55	759.87	535.15	1012.71	1200.16	1344.63	1739.13	781.02	730.43
T3_positive	MW0157206	1-Octadecanaminium, N,N,N-trimethyl-, chloride	9049.41	8176.36	8218.11	7242.34	9007.54	9107.98	10931.8	8114.68	7524.94
T3_positive	MW0011404	Farnesylacetone	2249.93	2080.58	2217.02	2088.34	2217.84	2400.62	2710.93	2069.09	3438.55
T3_positive	MW0003774	3-{[(1,3-dioxo-1,3-dihydro-2H-isoindol-2-yl)acetyl]amino}benzoic acid	30383.2	28406	32030.2	13127.9	42606.3	36179.9	50489.4	20408.3	76420.4
T3_positive	MW0007245	FAA(17:1)	2260.28	8972.91	3315.4	4733.04	12023.4	8815.93	3827.6	7544.42	11659.8
T3_positive	MEDN1041	9(S)-HpOTrE	5725.46	6028.03	3328.03	6311.87	8228.18	7944.35	9892.54	14594.2	10617.7
T3_positive	MW0103307	phosphoribosyl-ATP	2176.5	3578.67	4045.41	2706.89	1430.07	1690.87	2483.68	3245.08	2493.64
T3_positive	MW0110995	Diethanolamine	19352.5	15447.1	20748.7	18539.2	9243.32	12443.2	10691.4	16472.2	15776.2
T3_positive	MEDP1651	MG(18:1/0:0/0:0)	42575.9	49929.6	46459.9	63329.2	115422	123965	84963.6	90915.8	66623.5
T3_positive	MW0155528	phosphoribosyl-AMP	102394	75739.4	114553	70854.4	121655	96415.2	107633	94980.2	93168.3
T3_positive	MW0015651	all-trans-Carophyll yellow	47499.5	60506.6	72067.9	66709	85977.9	95074.8	116213	109415	139057
T3_positive	MW0109597	Selfotel	8341.87	8228.59	13574.5	12887	21599	10120.7	9934.94	29743.5	9790.9
T3_positive	MW0154930	Paspaline	2402.26	1584.98	1044.48	2557	3203.02	5634.77	4478.58	3475.26	3235.18
T3_positive	MW0169232	Glutaric acid	31527.8	39904.9	25244.5	13343	35236.6	22576.8	30064.8	23425.2	15998
T3_positive	MW0113755	6-Methyl-5-hepten-2-one	12604.6	9023.82	14998.9	10822.9	14227.8	18472.9	24929	27633.4	24919.8
T3_positive	MW0169682	Piperidine	131043	115539	81685.6	98657.4	89776.9	84946.4	85524	101990	123163
T3_positive	MW0126314	Pyridine	20655.9	25556.6	9158.47	39039.7	17359.3	34131.4	30863.9	30579.9	34969.7
T3_positive	MW0052341	Diethyl sebacate	1535.77	1869.76	1887.78	1131.34	2070.68	1949.02	2234.86	2928.82	3342.42
T3_positive	MW0169880	Succinic acid	8381.74	5379.88	6942.3	26500.9	2698.05	12971.1	12046.8	11313.8	26209.7
T3_positive	MEDN1831	d-threo-PDMP	6436.35	15327.3	5299.16	6647.53	14922.7	17148.4	11201.5	23573.3	27200.7
T3_positive	MW0124723	Lumichrome	3414.28	3650.47	2210.49	4398.79	3143.55	3087.14	2019.44	3340.12	6700.36
T3_positive	MW0054539	1-Eicosanoyl-sn-glycero-3-phosphocholine	3956.29	5233.31	4415.5	3733.95	5185.72	5721.22	6472.28	6153.62	7490.41
T3_positive	ZINC5133329	Phenol	5047.33	4127.76	3944.77	6051.28	3089.39	3271.46	3894	4730.42	4148.01
T3_positive	MW0106196	Cyanuric acid	31555.8	21578	32414.7	22472.1	28170.3	27508.3	24563.5	20387.3	43080.2
T3_positive	MW0007578	Melamine	14195	10385	9534.71	6605.34	5757.25	6193.46	8693.96	8797.65	9725.98
T3_positive	MEDL02284	1,3,5-Trihydroxybenzene	28396.2	21849.9	29705.4	8544.7	7444.45	38839.6	25106.8	26598.2	26652.5
T3_positive	MEDP0670	2,6-Dimethylpyridine	21864.5	16442.8	22642	19618.5	17376.5	17818.6	23261.1	17974	22554.3
T3_positive	MEDN0651	Succinic anhydride	20120.2	17402.4	14488	30396.6	28772.4	25861.7	21672	18635.5	20266.2
T3_positive	MW0052578	Eplerenone	166109	160634	181422	140315	157330	203052	217252	205898	220640
T3_positive	MW0104668	2-Aminoethyl dihydrogen phosphate	1.01836e+06	1.07221e+06	872298	1.21996e+06	1.05157e+06	1.19497e+06	1.21751e+06	987151	1.33338e+06
T3_positive	MEDL02021	Sarcosine	265909	273582	240661	250181	268771	285013	270977	273684	246927
T3_positive	MW0111061	3-Methyl-1-butylamine	5959.25	5492.14	3812.28	4353.6	3746.81	3502.6	3925.27	4518.63	6065.5
T3_positive	MW0168837	Betaine	2.00544e+06	1.48779e+06	2.02015e+06	2.6529e+06	1.62093e+06	1.75699e+06	1.13198e+06	1.17698e+06	1.11158e+06
T3_positive	MW0103936	(4-Oxo-thiazolidin-3-yl)-acetic acid	12639.5	10716.2	6253.86	16349.5	12324.8	11871.5	11314.5	11256.3	13484.6
T3_positive	MW0169780	Risperidone	6187.68	5832.05	3863.41	6017.4	5198.4	5426.24	6311.96	5616.98	5334.67
T3_positive	MW0161724	Hydron;2-hydroxypropane-1,2,3-tricarboxylate	12211.1	7985.32	18699	9264.32	11219.1	9441.59	10860.6	8756.3	15697.7
T3_positive	MW0125658	N-benzyl-1-methyl-1H-pyrazolo[3,4-d]pyrimidin-4-amine	3459.58	5361.3	2298.13	4582.92	938.71	3201.68	1512.28	5734.17	2762.22
T3_positive	MW0001212	1-((5-Chloronaphthalen-1-yl)sulfonyl)-1,4-diazepane hydrochloride	100296	70204.9	150268	48872.2	156764	125738	192900	108588	192283
T3_positive	MW0012533	16Z,19Z,22Z,25Z,28Z,31Z-tetratriacontahexaenoic acid	4712.1	5155.95	7135.09	6607.91	4676.62	6147.51	8166.91	6446.47	8286.48
T3_positive	MW0006615	2-(4-((5-Chloro-3-fluoro-2-pyridinyl)oxy)phenoxy)propanoic acid 2-propyn-1-yl ester	4860.75	73885.3	13239.7	176552	36513.8	43995.6	135137	52508.2	212950
T3_positive	MW0140047	Homoormosanine	3879.01	10617.1	4530.8	10963.6	24513.1	10339	4306.39	10734.1	15704.7
T3_positive	MW0139781	Tamoxifen	4584.77	4949.29	2901.74	4131.6	3463.99	4494.1	3200.59	4613.5	4328.27
T3_positive	MW0103463	Adenosine-3'-5'-diphosphate	12563.2	24276	7867.37	11475.1	9174.14	12935.9	17646.3	26547.2	18121.1
T3_positive	MW0123207	Epsilon-caprolactam	31474	33613.3	40455.6	44585.9	29470.6	21459	32692.7	56107.4	28607.2
T3_positive	FDATN00851	Tacrolimus	6327.93	17281.9	6371.82	6487.06	6945.59	9614.05	10662.3	8942.41	3431.58
T3_positive	MW0112174	2-Hydroxycyclopent-2-en-1-one	56859.1	76234.1	48874.3	83706.6	27701	6078.76	34881.7	104663	23977.3
T3_positive	MW0011183	(3beta,22E,24R)-Ergosta-4,6,8(14),22-tetraen-3-ol	3307.32	3558.5	546.87	641.26	2846.89	2500.92	2163.51	4019.45	7978.4
T3_positive	MW0111263	Pramipexole	309831	402954	135693	308938	200088	175350	350296	339717	381889
T3_positive	MW0169100	Ebselen Oxide	8066.33	8777.92	18649.1	6384.57	10165.1	5242.91	13094.5	10941.2	7300.59
T3_positive	MW0143303	4-Dodecylphenol	20595.8	67098.9	19105.2	34435.4	26140.4	10861.4	12890.4	47952.7	32326.1
T3_positive	MW0004515	4-[(Z)-(4-oxo-2-thioxo-1,3-thiazolidin-5-ylidene)methyl]benzoic acid	2224.59	2244.48	3787.88	3232.11	4045.25	4213.33	1819.5	2695.9	4431.57
T3_positive	MW0139799	[(1R,19R,21S,22R,23R)-6,7,8,11,12,13,22-heptahydroxy-3,16-dioxo-21-(3,4,5-trihydroxybenzoyl)oxy-2,17,20-trioxatetracyclo[17.3.1.04,9.010,15]tricosa-4,6,8,10,12,14-hexaen-23-yl] 3,4,5-trihydroxybenzoate	2565.85	3295.88	7933.8	1742.31	1180.24	1270.11	1874.97	2211.21	4615.98
T3_positive	MW0006994	Esmolol	8275.15	17225.1	12858.4	18259.7	16831.9	1809.04	6477.81	12738.2	5805.03
T3_positive	MW0114628	Inositol 1,3-bisphosphate	50260.8	32578	58682.5	66652.9	59766.3	58428.8	45348.2	35778	98910.1
T3_positive	MW0010642	Phyllanthin	2858.84	3069.61	3785.17	3332.23	3257.42	4453.32	2574.85	1638.17	1574.7
T3_positive	MW0115638	3-Chloro-1H-pyrazol-4-amine	100514	95650.2	87200.4	105549	106570	124608	104692	104275	134861
T3_positive	MW0168473	2',3',5'-triacetyl-5-Azacytidine	3421.36	11377.2	13214.2	12642.9	10662.1	16966.6	17228.9	32110.9	11652.6
T3_positive	MW0009378	2-Phenylethyl acetate	4677.58	2185.74	3857.09	5534.91	4783.25	868.14	1341	9294.26	4853.39
T3_positive	MW0138954	Methyl cinnamate	36622.8	37071.8	37073.3	38869.7	44835	52524.3	70328.9	71251.8	76041.4
T3_positive	MW0016201	Bis(2-ethylhexyl) adipate	117077	109210	110566	87320.8	111703	108480	121020	90460.6	82224.4
T3_positive	MW0103346	2'-Deoxyguanosine-5'-diphosphate	101508	966806	468713	66770.6	570888	736348	734038	820035	756496
T3_positive	MW0110630	1-Phenylbiguanide	4248.29	8780.39	9113.07	8965.36	15199.4	7892.2	5016.17	9700.24	6439.05
T3_positive	MW0108619	N-Acetyl-D-phenylalanine	3125.1	5897.14	1629.39	4166.85	5039.34	3002.28	2568.51	6566.43	5616.69
T3_positive	MW0160670	2-Aminooctadec-4-ene-1,3-diol	1034.28	515.62	762.48	3555.92	997.24	1983.67	2676.33	2190.69	1510.57
T3_positive	MW0145197	Aphidicolan-16beta-ol	3677.9	4765.3	3705.2	3428.69	4336.9	4624.87	5148.83	3928.15	3420.72
T3_positive	MW0006078	Benzyl alcohol	3354.82	1382.02	3719.8	558.99	1005.12	1126.66	982.2	1538.01	1801.18
T3_positive	MW0108629	N-Acetylhistidine	234573	300023	198473	213884	155536	411352	229714	252578	65871.5
T3_positive	MW0195169	Glutathione Reducedform	4.36768e+06	3.50242e+06	2.9544e+06	7.12627e+06	5.11451e+06	4.85044e+06	4.51348e+06	4.55808e+06	4.37223e+06
T3_positive	MW0169366	D-Kynurenine	4486.72	2775.67	4036.79	3326.17	839.55	872.55	1353.16	2561.78	3000.16
T3_positive	MW0110280	Tyr-Cys	1145.44	1744.45	825.8	1335.84	1254.16	1652.83	1456.86	1484.13	722.92
T3_positive	MEDL02411	5-hydroxy-L-tryptophan	3670.51	2606.5	2139.48	3325.83	1298.19	1097.71	1329.09	2251.21	1826.72
T3_positive	MW0157274	Sucrose 6'-phosphate	2241.62	2044.49	4420.26	1499	615.48	1485.04	1883	812.91	976.93
T3_positive	MWS-04-329g_p	Zebularine	31684.7	34373.5	47727.2	31263	25877	42058.9	41559.3	37117.4	32122.6
T3_positive	MW0110621	Hexadecylamine	8987.24	3898.81	6217.05	16579.3	13803.7	20253.4	70554.4	9197.99	21326.3
T3_positive	MW0106726	(E)-but-2-enedioate;hydron	45806.5	29452.5	50227.2	32836.7	43172.1	41455.3	33698.5	30747.3	64936.8
T3_positive	MEDP0535	TRIETHYL PHOSPHATE	31189	25817.6	23384.4	35304	32038.2	34811.9	29929.2	30039.8	35416.9
T3_positive	MW0126321	4-(4-Fluorophenyl)-2-(4-nitrophenyl)-5-(4-pyridyl)-1H-imidazole	2650.04	2433.16	2383.85	1845.57	2126.91	2624.18	2449.85	1968.14	2235.78
T3_positive	MW0122532	7-Nitroindazole	175477	292980	297862	339267	167449	245192	242863	304010	191014
T3_positive	MEDP1590	Cytidine 5'-monophosphate-N-acetylneuraminic acid(CMP-NANA)	6537.81	11579.9	5437.04	15772.1	13211.5	10114	4735.91	13150.6	7298.4
T3_positive	MW0105788	Asn-Phe	24242.2	26887	26505	24119.3	26361.3	28502.2	27969.7	23774.8	24934.2
T3_positive	MW0105496	Alanylarginine	288364	305297	325346	313141	281530	305631	332220	303720	277579
T3_positive	MW0110707	2-Amino-2-methyl-1,3-propanediol	15656	49004.6	40504.2	14932.7	10623.4	8410.65	12261.5	26025	8347.19
T3_positive	MW0159907	4-aminobenzoate	29757.1	84997.9	31344.2	113624	16341	25774.9	47982.3	22049.7	52159.2
T3_positive	MW0111256	Phosphocholine	955.51	669.69	1252.13	1362.38	476.12	433.71	1339.81	991.21	600.18
T3_positive	MEDN0161	Guanosine 3',5'-Cyclic Monophosphate	17376.1	14467	8502.27	16947.7	15955.3	17826.8	11304.5	9348.42	13389.5
T3_positive	MW0054562	1-(1Z-hexadecenyl)-sn-glycero-3-phosphocholine	2338.1	3354.52	758.75	6679.52	3202.01	6602.97	7579.42	12471	14740
T3_positive	MW0013005	1-Stearoyl-2-linoleoyl-sn-glycerol	79935.1	101162	80316.3	77735	100835	107914	89677.8	79840.5	73959.7
T3_positive	MW0016403	Carnitine C5:1	22510.6	10793	9113.87	19864	10151.6	9826.74	12117.3	7502.15	13464.3
T3_positive	MEDL00404	2-Palmitoyl-rac-glycerol	58360.1	67430.7	50212.8	86845.1	171753	145623	90777	86146.2	71103.2
T3_positive	MW0011591	(R)-3-hydroxybutyrylcarnitine	256261	214762	201033	603126	228622	292442	278774	319511	283185
T3_positive	MW0110038	TRIPHENYL PHOSPHATE	25068.7	35301.4	32186.6	1198.52	44475	1313.95	15098.8	3059.32	2113.29
T3_positive	MW0107655	DL-Arginine	60199	55195.3	48477.9	35861.1	38238.5	14196.1	31761.3	33291.2	41107.1
T3_positive	MW0145517	Arg-Thr-Ile	5762.07	7360.14	6261.4	8499.55	6991.04	6466.79	11163.5	9165.27	6338.7
T3_positive	MW0104379	2,2,4-Trimethyl-1,3-pentanediol diisobutyrate	12748.2	8459.59	25873.6	10257	9218.3	3624.1	11215.2	34618.3	21729.1
T3_positive	MW0150836	His-Arg-Lys-Glu	2746.89	3142.43	2070.9	2232.98	1755.82	4321.03	5085.53	1297.21	3777.47
T3_positive	MW0153159	Lys-Thr-Ser	12566.8	33009.6	21283.3	31234	19142.5	4487.29	12355.5	19467.3	8894.92
T3_positive	MEDP1429	Carnitine C5:DC	58006.7	66198.8	44652	74373.5	51716.9	53635.4	73808.4	71599.5	95858.7
T3_positive	MW0109640	Ser-Tyr-Arg	149930	85514.8	138145	161680	165905	157784	202980	194368	234750
T3_positive	MEDP1433	Carnitine ph-C1	2275.6	2736.98	1680.4	10126.2	1652.8	3464.1	3416.5	2953.47	3368.27
T3_positive	MW0156848	Ser-Lys-Ser	301594	631408	441647	690453	347366	68825.2	235854	404917	194222
T3_positive	MW0011905	1,2-Dioleoyl-sn-glycero-3-phosphoethanolamine	261363	275130	276422	238524	246590	206661	125787	89619.8	62428.9
T3_positive	MEDP1241	5-Hydroxy-2-oxo-4-ureido-2,5-dihydro-1H-imidazole-5-carboxylic acid ester	237668	350926	258406	454747	236195	330983	242573	353143	360731
T3_positive	MW0158503	Tyr-Ile-Lys-Lys	2540.93	2997.77	6367.42	2103.58	3383.57	1766.34	2603.82	4301.97	7083.74
T3_positive	MEDL01887	2-Hydroxybenzaldehyde	10388.3	10253.9	8391.05	15281.2	5175.59	5886.8	6162.19	4919.28	5363.22
T3_positive	MW0110917	N-(2-hydroxyethyl)icosanamide	12110.1	9814	10601.2	14002.1	14731	12949.2	22773.4	11044.8	9398.54
T3_positive	MW0123194	Caffeine	3396.99	2507.43	2892.7	5725.39	1466.52	2078.38	2099	2312.24	1844.45
T3_positive	MEDP1422	Carnitine C8-OH	37884.7	21249.1	28755.5	41418.9	43287.1	30298	48887.8	46820.3	30188.8
T3_positive	MEDP1212	1,3-Dicyclohexylurea	11395.9	13023.4	10819.4	11508.5	13183.4	12258.6	12420.8	11051.2	13232.8
T3_positive	MEDP1166	PC(16:0/2:0)	204654	186895	141246	305461	199380	200358	187578	165179	204999
T3_positive	MW0006491	Carbetapentane	45433.8	100140	54609.3	50949.1	49186.7	25574.9	31627	66251.2	130056
T3_positive	MEDP1345	LPC(18:3/0:0)	6347.8	4838.19	4166.18	10792.9	6058.71	5103.5	4998.43	5797.79	7030.13
T3_positive	MW0056886	1-hexadecanoyl-2-(11Z-octadecenoyl)-sn-glycero-3-phosphocholine	92430.4	116513	73903.7	74252.1	62023.4	79304.8	60127.7	51617.7	26436.6
T3_positive	MW0059519	PE-NMe(18:3(6Z,9Z,12Z)/22:5(4Z,7Z,10Z,13Z,16Z))	272.11	268.24	660.95	606.65	1621.03	512.12	560.29	752.31	1172.93
T3_positive	MW0056958	PC(18:0/18:4(6Z,9Z,12Z,15Z))	14247.1	5451.93	4587.28	2399.52	1274.87	1904.71	2382.92	933.84	505.09
T3_positive	MW0060356	PE-NMe2(18:1(11Z)/22:6(4Z,7Z,10Z,13Z,16Z,19Z))	4067.64	10027.7	9257.49	11411.3	12672.9	8915.32	4098.07	13604.4	7743.42
T3_positive	MW0163718	1,2-Dioleoylphosphatidylethanolamine	1.95271e+06	1.99927e+06	1.99321e+06	2038252	2.00601e+06	658675	1.07854e+06	1.20308e+06	1.10158e+06
T3_positive	MW0059317	PE-NMe(15:0/22:5(7Z,10Z,13Z,16Z,19Z))	2730.37	3757.73	7465.43	5081.69	3297.23	2275.55	1240.76	892.06	696.81
T3_positive	MW0060266	PE-NMe2(16:0/22:4(7Z,10Z,13Z,16Z))	3267.67	3874	1139.86	865.93	1377.68	3245.53	1741.96	2604.51	1654.36
T3_positive	MW0164039	5-Guanidino-3-methyl-2-oxopentanoate	1350.53	799.71	2138.71	1328.12	956.64	5055.96	986.8	4928.41	851.18
T3_positive	MW0058711	Phophatidylethanolamine(22:1/14:0)	806087	365637	516781	900390	592190	259741	1.03499e+06	874785	764043
T3_positive	MW0161604	Fructose-6-Phosphate (closed form)	701062	510745	870951	82229.7	64531.8	1.23421e+06	552896	716014	590755
T3_positive	MW0060345	PE-NMe2(18:1(11Z)/20:3(5Z,8Z,11Z))	156113	179920	210208	156158	142936	127124	123602	99102.2	82597.5
T3_positive	MW0055662	1-octadecanoyl-2-(9Z-hexadecenoyl)-glycero-3-phosphate	33331.6	39567.7	71862.3	5780.33	55476.6	51289.4	48251	36934.9	10908
T3_positive	MW0060468	PE-NMe2(18:3(9Z,12Z,15Z)/22:2(13Z,16Z))	79118.6	74216.5	84030.8	62563.8	62107.3	58164.4	66657.3	71707.7	72206.2
T3_positive	MW0059291	PE-NMe(14:1(9Z)/24:1(15Z))	403572	439102	511634	345855	193057	282553	26819.8	15571.1	19664.3
T3_positive	MW0107099	Gly-Val-Arg	5993.11	7411.96	6588.44	14617.8	7014.69	7627.97	8041.98	10600.2	9648.29
T3_positive	MW0059318	PE-NMe(15:0/22:6(4Z,7Z,10Z,13Z,16Z,19Z))	31446.5	17711.6	6753.73	2526.01	52368	53540.3	49775.6	54531.7	53810.5
T3_positive	MW0059430	PE-NMe(18:1(11Z)/22:2(13Z,16Z))	1083.93	1885.18	955.15	1669.47	1220.88	1997.01	1680.53	2429.75	1398.7
T3_positive	MW0145478	Arg-Pro-Glu	80896.2	97340.7	63999.1	31402.7	70613.3	105666	80835.4	73405.2	63546.4
T3_positive	MW0055623	PA(16:0/20:4(8Z,11Z,14Z,17Z))	4217.57	3178.63	1720.79	1830.36	785.51	1022.84	557.48	906.5	458.13
T3_positive	MW0011907	PE-NMe(18:1(9Z)/18:1(9Z))	270726	454662	510319	382469	279457	183799	156444	172077	161998
T3_positive	MW0012405	15(S)-Fluprostenol	4200.1	4293.23	3602.37	4427.05	5552.28	6134.34	7505.64	8445.01	10886.1
T3_positive	MW0145502	Arg-Ser-Ser	3793.52	4589.26	3178.21	3207.63	1537.12	4067.22	6171.78	1811.6	5099.51
T3_positive	MW0158433	Tyr-Gln-Gln	723577	693700	739290	520946	738869	916101	1.12244e+06	1.11777e+06	1.08618e+06
T3_positive	MW0103795	Ethenamine, N-methylene-	17941.8	16844.8	17442.1	17951.5	19820.3	16334.9	17706	17376.5	11933.7
T3_positive	MW0149772	Gln-Phe-Asp	1719.15	1375.64	831.63	1940.91	1745.55	2010.97	2021.75	949.58	3304.07
T3_positive	MW0145452	Arg-Met-Met	3.24045e+06	3.03445e+06	3.25556e+06	2.29829e+06	3.30051e+06	3.79941e+06	4.94708e+06	4.97319e+06	4.83511e+06
T3_positive	MW0148632	PDMP hydrochloride	2461.43	14716.5	3010.6	6859.55	7904.14	5035.84	5249.14	16095.2	29513.4
T3_positive	MW0155785	Pro-Arg-Thr	3874.82	3749.28	739.03	3228.83	1171.28	1219.75	2810.04	5811.4	1168.45
T3_positive	MW0015480	(Z)-7-[(2R)-3-hydroxy-2-[(E,4R)-4-hydroxy-4-(1-propylcyclobutyl)but-1-enyl]-5-oxocyclopentyl]hept-5-enoic acid	5159.56	8378.72	7989.94	12744.2	9064.26	12016.5	8966.45	10586.7	12023.8
T3_positive	MEDL02771	Dihydroxyacetone phosphate	4065.68	3805.75	2244.21	422.7	4367.67	2086.09	740.83	1207.23	753.04
T3_positive	MW0060238	PE-NMe2(15:0/22:5(4Z,7Z,10Z,13Z,16Z))	5852.32	2374.79	4023.61	954.18	1077.81	3830	1251.94	2634.29	2049.43
T3_positive	MW0164600	1-[(3R,9S,10R,13S,14S,17S)-3-hydroxy-10,13-dimethyl-2,3,4,7,8,9,11,12,14,15,16,17-dodecahydro-1H-cyclopenta[a]phenanthren-17-yl]ethanone	11952	12334.5	13022.8	13464.3	4498.98	1487.33	2584.75	6360.07	1993.31
T3_positive	ZINC56556	1-(Isopropylamino)-3-(1-naphthyloxy)-2-propanol	5437.91	4313.19	4219.56	17517.6	6293.99	5085.03	3965.2	6099.94	2021.16
T3_positive	MW0063483	scytophycin C	915.85	605.8	920.68	882.83	1554.39	2703.34	3178.24	539.35	1378.15
T3_positive	MW0057005	1-(11Z-octadecenoyl)-2-(7Z,10Z,13Z,16Z,19Z-docosapentaenoyl)-sn-glycero-3-phosphocholine	4629.45	8370.85	5510.61	12894.7	24674.5	35074.2	59288.2	5421.59	14520.9
T3_positive	MW0011509	(E)-26,27-Dinorergosta-4,22-dien-3-one	4417.61	3265.02	3528.69	3898.3	4249.18	5886.47	5534.92	7278.16	7285.93
T3_positive	MW0012369	14Z,17Z,20Z,23Z,26Z,29Z-dotriacontahexaenoic acid	1423.96	261.07	1495.25	394.5	1042.23	998.02	2242.31	366.64	415.59
T3_positive	MW0143981	7-Mercaptoheptanoylthreonine	6727.24	5448.93	4742.22	4671.93	6371.25	3216.33	7087.58	8154.91	7887.78
T3_positive	MW0150832	His-Arg-Asn	18131.3	15741	29583.6	18807.5	25454.2	23858.5	42587.6	41832.5	44462.8
T3_positive	MW0142327	2-Deoxy-scyllo-inosose	3690.66	4298.77	3895.17	3198.23	2694.76	4479.87	4433.62	5025.16	4385.02
T3_positive	MW0105860	Asp-Ile-Arg	2432.73	2760.63	1201.57	2858.46	2421.62	3136.5	2852.81	1137.59	2558.68
T3_positive	MW0058303	PE(18:2(9Z,12Z)/22:2(13Z,16Z))	171005	406283	461028	204443	184818	345117	134577	134307	114375
T3_positive	MW0062495	1-(9Z-octadecenoyl)-sn-glycero-3-phosphoserine	7771.2	9483.13	9379.32	9794.99	11062	11811.3	13704.9	12938.7	13013.7
T3_positive	MW0050103	1,2-Dioleoyl-sn-glycerol	46895.7	89627.2	68440.6	104903	201843	285709	208023	144114	113033
T3_positive	MW0143472	5-CHOLESTAN-3-OL-6-ONE	1.65201e+06	1.59061e+06	1.72002e+06	1.6004e+06	1.62855e+06	1.79212e+06	1.81936e+06	1.59063e+06	1.71299e+06
T3_positive	MW0056855	1-pentadecanoyl-2-(9Z,12Z-octadecadienoyl)-sn-glycero-3-phosphocholine	4671.92	12620.2	7154.59	3294.25	3620.09	6212.21	5365.98	2719.99	1323.98
T3_positive	MW0142732	1,4-dichlorobenzene dihydrodiol	12215.7	12496.6	14289.3	13534.2	17341.1	11530.8	18360.5	16160.1	24238.3
T3_positive	MW0060325	PE-NMe2(18:0/22:5(4Z,7Z,10Z,13Z,16Z))	2907.55	5713.06	7918.48	3605.69	4379.12	7591.63	3033.99	2735.91	2216
T3_positive	MW0150853	His-Asn-Ile	2473.79	2342.15	3590.34	2568.45	6793.84	3856.72	5650.77	10459.8	7044.99
T3_positive	MW0142317	6-phospho-5-dehydro-2-deoxy-D-gluconic acid	16147.2	13887.1	15255.3	14619.3	13164	14936.9	13242.9	4526.37	14311.3
T3_positive	MW0156217	Purine Riboside-5'-Monophosphate	2561.38	3061.09	2121.23	2291.48	2819.09	2152.14	1467.45	1409.5	1646.94
T3_positive	MW0013219	20-Dihydrodydrogesterone	8657.29	10009.2	5718.77	18198.8	15253.7	11206.5	15209.6	11214.8	10471.4
T3_positive	MW0055907	[(2R)-2-(14-methylhexadecanoyloxy)-3-phosphonooxypropyl] icosanoate	3597.3	9040.91	8096.06	6854.73	4239.01	9725.28	4273.81	5444.19	4989.31
T3_positive	MW0140143	(+)-tau-Muurolol	842.93	680.84	409.8	398.05	1010.81	222.95	296.77	1251.2	867.28
T3_positive	MW0015472	9-nitro-9E-octadecenoic acid	1053.66	15398	3881.36	12561.1	15205.2	19926	12710.8	13430	13462.6
T3_positive	MW0142761	3-[[2-(3-Hexylanilino)-2-oxoethyl]amino]propanoic acid	4920.33	4167.23	4086.77	2870.69	3760.41	3174.78	822.5	3631.89	3306.21
T3_positive	MW0141049	1,1-Dichloroethane	21398.1	19452.9	23460.1	23378.7	25965.4	16636.4	27598.2	24177.6	39189.1
T3_positive	MW0118727	2-Methyl-4-(1H-purin-6-ylamino)butan-1-ol	4315.77	3167.45	2871.43	2070.93	3409.78	3145.63	1330.54	3622.25	2548.97
T3_positive	MW0015132	7',8'-Dihydro-8'-hydroxyreticulataxanthin	7112.41	6524.75	6269.55	6952.6	9130.23	8348.88	8397.72	11522.4	10697
T3_positive	MW0060354	PE-NMe2(18:1(11Z)/22:5(4Z,7Z,10Z,13Z,16Z))	37337.9	26745.1	30257	29790.1	18625.5	31467.7	10463.8	11170.8	7631.69
T3_positive	MW0059300	PE-NMe(15:0/18:2(9Z,12Z))	5851	677.05	1759.96	5237.22	457.97	6907.92	7692.3	11231	5858.88
T3_positive	MW0007559	Mebeverine	264.4	1627.55	1966.07	538.27	2331.51	927.5	404.76	747.69	3600.57
T3_positive	MW0151352	Ile-Asn-Phe	4285.12	6320.88	3563.29	3932.49	2291.44	4294.42	6198.44	1732.97	7053.5
T3_positive	MW0111077	Histidinol	35784	31719.1	38372.9	26551.4	51127.2	41231.6	45020.1	55143	57206.1
T3_positive	MW0056801	1-Tetradecanoyl-2-docosanoyl-sn-glycero-3-phosphocholine	29340	29339.3	53334.6	20094.2	118708	28109.4	21253.6	29639.1	33748.5
T3_positive	MW0149846	Gln-Tyr-Thr-Lys	13017.3	14531.1	15841.6	14255.5	15178.4	14311	18465.3	14774.6	14743
T3_positive	MW0055665	PA(18:0/18:3(6Z,9Z,12Z))	4215.98	5237.18	1481.89	3370.61	1735.02	3096.7	1591.61	2710.24	1105.64
T3_positive	MW0158578	Tyr-Phe-Thr-Lys	5052.19	4849.85	1744.43	9225.99	5183.71	6522.94	6996.16	5090.3	7849.78
T3_positive	MW0138852	[(3S,6S)-6-[5,7-dihydroxy-2-(4-hydroxy-3,5-dimethoxyphenyl)chromenylium-3-yl]oxy-3,4,5-trihydroxyoxan-2-yl]methyl acetate	637613	765961	697502	205098	466274	590953	641221	855809	200980
T3_positive	MW0103252	Estradiol valerate	9437.41	27134.8	8509.35	14727	13216	5118.69	8761.97	34914	24999.5
T3_positive	MW0124143	Fluphenazine sulfoxide	1.63461e+06	1.95033e+06	1.43127e+06	1.43008e+06	1.74075e+06	2.51509e+06	2.67181e+06	2.36151e+06	2.86114e+06
T3_positive	MW0108438	N-(4-Aminobenzoyl)-Beta-Alanine	2550.91	2564.37	2437.64	2823.22	2598.87	2418.19	3207.82	2594.03	2313.4
T3_positive	MW0162115	4-Guanidinobutyrate	1582.3	519.63	897.43	552.95	1062.55	1517.13	2381.97	437.96	15964.3
T3_positive	MW0115362	2-(Ethylamino)-5-(hydroxymethyl)-5,6,7,7a-tetrahydro-3aH-pyrano[3,2-d][1,3]thiazole-6,7-diol	20236.8	23091.7	18207.6	11920.3	18452.8	28827	22528.3	22863.5	23025.2
T3_positive	MW0150398	Gly-Leu-Arg-Val-Phe	8444.29	10315.5	7339.81	6173.03	7198.67	15777.8	18983.5	5139.43	10012.2
T3_positive	MW0159230	Val-Tyr-Tyr	5886.11	5731.43	5043.11	2725.08	916.51	5237.26	5183.53	5038.47	3084.8
T3_positive	MW0058294	PE(18:2(9Z,12Z)/20:1(11Z))	256759	280702	284624	316800	370757	477954	720553	659367	591979
T3_positive	MW0162697	(2R)-2-azaniumyl-4-{[(2R)-2-azaniumyl-2-carboxylatoethyl]sulfanyl}butanoate	5352.08	2485.29	1254.88	14243.8	6315.79	7629.02	3132.33	4200.06	8892.19
T3_positive	MW0063555	N-[2-[[[[(2S,3R)-2-(Hexadecanoylamino)-3-hydroxy-4-octadecenyl]oxy]hydroxyphosphinyl]oxy]ethyl]trimethylaminium	401601	215222	78128.2	160697	104842	111543	30475.1	27817.3	11963
T3_positive	MW0164832	Agarotriose	14043.1	70278.6	20330.8	1570.34	18918.9	55262.7	42329.7	56237.6	28724.7
T3_positive	MW0168855	Bisphenol A	635.52	2063.87	2209.71	4753.32	1899.16	652.08	1101.82	680.68	1660.08
T3_positive	MW0056871	PC(15:0/22:5(4Z,7Z,10Z,13Z,16Z))	66054.3	76114.3	315640	155964	244327	129164	50247.7	74856.1	71971.8
T3_positive	MW0194315	1-beta-D-Galactosylsphingosine	3515.22	4853.7	5266.27	5429.41	6584.34	7256.08	8039.31	9228.94	9446.28
T3_positive	MW0059312	PE-NMe(15:0/22:0)	15989.5	17093.2	22058.7	16928.2	21244.4	32189	24830.5	26080	27600.4
T3_positive	MW0053732	2,3-Dihydroxypropyl 2-[(octadec-9-enoyl)amino]ethyl hydrogen phosphate	897.15	887.67	1981.8	4075.83	1376.55	1546.97	1634.16	1887.65	1008.09
T3_positive	MW0007440	Isoxaben	3687.28	9923.28	3386.27	4704.18	4169.8	2370.78	956.49	1798.68	10723.2
T3_positive	MW0006883	Dioctyl phthalate	14529.2	3420.93	14958	14926.3	11096.6	15081	13620.7	13781.5	13553
T3_positive	MW0157553	Thr-Arg-Leu	13476.5	14896.9	14287.6	11945.1	16291.6	16766	20403.3	17370.2	16912.7
T3_positive	MW0145563	Arg-Val-His	2130.43	956.2	8599.65	5185.7	7420.28	3203.12	5105.42	5572.87	5520.43
T3_positive	MW0109323	Pro-Leu-Lys	187478	159269	46530.7	137310	183039	173688	207752	227314	214011
T3_positive	MW0144558	Ala-Glu-Gln	1782.3	1410.43	2449.92	4233.11	1610.99	1965.45	2780.3	2301	2209.39
T3_positive	MW0052885	Farnesyl Thiosalicylic Acid Amide	584.63	957.49	3239.1	824.95	3132.51	3077.1	783.69	2225.92	753.6
T3_positive	MW0125815	Nipecotic acid	1843.03	1998.37	1583.8	1936.07	1501.36	2826.52	2267.63	2197.73	1655.72
T3_positive	MW0109436	Pro-Thr	12446.5	26251.4	11565.9	22261.6	9430.16	2870.45	11277	29208.2	10924.1
T3_positive	MW0110238	L-Tyrosyl-L-Asparagine	64969.8	98372.4	51469.4	19641.3	69016.1	67255	56322.6	64846.2	28854.1
T3_positive	MEDP1336	LPC(0:0/20:5)	23552.1	23468.7	19003.4	35121.5	27906	30129	26914.8	22510	31535.5
T3_positive	MW0119201	3,4-Methylenedioxymethamphetamine	17578.9	12957.5	10189.8	12032.2	2353.38	3011.47	9377.52	29765.3	4136.25
T3_positive	MW0115782	(1alpha,4alpha,5beta,6alpha,11betaH)-1,4-Epoxy-5-hydroxy-10(14)-germacren-12,6-olide	10185.7	10735.1	10871.1	11146.6	13649.1	9348.89	10778	11130.1	17368.6
T3_positive	MEDP1528	Carnitine C18:1-OH	1252.45	4287.32	916.77	16837.3	3736.17	12591	5450.25	14897.7	6322.38
T3_positive	MW0151015	His-Lys-Leu-Val-Val	2279.31	2548.75	6356.17	2271.42	2391.8	1374.98	970.13	3397.41	5401.39
T3_positive	MW0059316	PE-NMe(15:0/22:5(4Z,7Z,10Z,13Z,16Z))	66721.4	66557.6	229680	41341.6	140434	61068.8	56436.1	67728.9	103312
T3_positive	MEDL00401	Confertifoline	10540.5	10963.4	11484.2	9930.01	8878.06	10131.1	11536.5	17070.6	10431.1
T3_positive	MW0158581	Tyr-Phe-Val-Arg	2768.55	2830.45	4400.36	3919.5	3971.4	5202.75	5246.43	3977.1	5943.76
T3_positive	MW0108848	1-Methylpyrrolidine-2-carboxylic acid	36671.7	82444.8	56794.9	90966.6	19160.4	14903.2	29537.8	66273.6	15284.1
T3_positive	MW0015704	alpha-Ionone	7060.77	5777.85	9060.4	7178.89	9117.4	6963.49	6454.72	5887.33	9659.62
T3_positive	MW0109613	Ser-Glu-Lys	3247.91	3103.04	3464.2	2435.26	3010.01	3145.25	3200.84	3619.47	1992.25
T3_positive	MW0149720	Gln-Ile-Leu	743.84	721.59	509.86	1242.8	980.14	909.52	2238.54	1761.83	1742.23
T3_positive	MW0150939	His-Gly-Ile	197278	223229	192896	177861	188063	215394	222528	183107	196209
T3_positive	MW0106502	Benzyl n-[(2s)-4-methyl-1-[[(2r)-4-methyl-1-[[(2s)-4-methyl-1-oxopentan-2-yl]amino]-1-oxopentan-2-yl]amino]-1-oxopentan-2-yl]carbamate	1463.7	2750.85	2188.54	2484.91	3383.76	4465.14	3480.61	4211.15	4905.72
T3_positive	MW0149919	Glu-Arg-Met	6940.78	5414.12	2945.39	13498.2	7147.74	10869.7	4818.27	7767.42	3476.27
T3_positive	MW0169639	Penicillic acid	6159.34	5038.57	7339.89	4177.45	6031.05	6072.9	5581.75	4606.64	6898.09
T3_positive	MW0109633	Ser-Pro-Lys	6764.02	10094.9	3796.28	3356.52	1658.77	3703.22	797.61	1080.54	3046.49
T3_positive	MW0150185	Glu-Tyr-Asn-Lys	6220.6	7158.96	7221.41	3860.69	7595.91	9528.33	10537.8	7603.09	1365.64
T3_positive	MW0156785	Ser-His-Val	2466.91	1837.78	1809.4	1350.48	2075.27	2481.25	1516.74	1594.87	1550.07
T3_positive	MW0144988	alpha-NADH	137501	148717	63949.3	49168.6	110747	68403.5	53473.2	85460.5	26069.2
T3_positive	MW0155167	Phe-Gln-Ser	6358.33	5946.94	3236.53	4263.44	5756	7903.03	8305.71	7662.38	7514.01
T3_positive	MW0123618	Dictamnine	3032.24	1212.59	4861.03	2506.07	4734.56	3488.99	4669.85	2569.34	10158.8
T3_positive	MW0157847	Thr-Tyr-Phe	3404.18	2900.96	2625.49	2649.54	2893.47	3078.72	3393.39	3381.04	3597.66
T3_positive	MW0150820	His-Ala-Leu-Glu	5790.46	5806.03	5711.16	4060.5	3856.18	5690.49	4984.64	6013.22	5331.27
T3_positive	MW0150922	His-Glu-Leu	2054.43	2912.71	2691.68	829.01	2954.55	3099.96	2621.44	2214.54	2116.03
T3_positive	MW0059297	PE-NMe(15:0/18:0)	4.44001e+06	3.0717e+06	1.29317e+06	2.16001e+06	4.17716e+06	1.09047e+06	1.11033e+06	1.65075e+06	692285
T3_positive	MW0155382	Phe-Tyr-Gly	8599.3	8248.51	5366.64	3110.64	5031.4	10366.5	3262.89	6312.04	6416.5
T3_positive	MW0013284	(3beta,5alpha,13alpha,22alpha,25R)-3-hydroxyspirosolan-23-yl acetate	10931	10146.7	11537.4	11831.4	10940.2	11375	12580.9	10349.5	12745.7
T3_positive	MW0157542	Thr-Arg-Ala	7222.59	11280.3	5554.24	11113.6	7756.95	640.97	4451.11	12926	7631.34
T3_positive	MW0108899	N-pentadecanoyl-L-Homoserine lactone	30599.3	22740.7	14701.9	10331.9	8677.37	13745.8	12503.5	12118.7	14675.8
T3_positive	MW0144624	Ala-Ile-Trp	6110.69	5363.42	10282.6	8133.32	9207.39	10314.2	18347.3	14229.6	18733.2
T3_positive	MW0149667	Gln-Gln-Gly	19528.1	19649.9	40236.2	36415.8	37202.5	21147.6	41176.2	33225.3	39732
T3_positive	MW0150893	His-Gln-Ala-Arg	11727.8	12684.4	13210.8	11822.9	10755.6	12375.4	12815.5	13163.9	13020.1
T3_positive	MW0010062	viloxazine	9117.43	13286.7	7695.97	12437.9	7644.5	10091.7	6870.41	18218.1	6973.72
T3_positive	MW0010081	Xylazine	3667.4	7386.97	5379.76	5817.35	5675.24	2289.1	3115.79	4946.77	3105.18
T3_positive	MW0155878	Pro-His-Gly	106601	106671	105611	89637.4	114342	120027	112281	96503.2	100986
T3_positive	MW0148010	Cys-Gly-Glu	3787.93	4361.92	2402.46	3607.54	4073.1	4171.36	1081.94	4474.96	2385.03
T3_positive	MW0152491	Leu-Ser-Ile	4812.16	23813.1	1530.57	6811.45	1003.14	699.71	3301.49	2905.45	1544.7
T3_positive	MW0126194	Pizotifen	1238.72	6686.02	3356.11	5231.6	1030.05	2655.2	1025.97	3986.42	665.74
T3_positive	MW0056210	[(2R)-3-phosphonooxy-2-[(Z)-tetradec-9-enoyl]oxypropyl] (Z)-docos-13-enoate	3175.97	9792.01	1640.2	5733.02	5409.81	1868.31	2312.18	2506.85	3482.46
T3_positive	MW0009548	2-[4-[2-[(2,4-Difluorophenyl)carbamoyl-heptylamino]ethyl]phenyl]sulfanyl-2-methylpropanoic acid	1811.55	3720.36	702.59	11093.4	8210.78	742.46	1553.05	7793.36	2112.59
T3_positive	MW0139814	Taspine	89563.7	96778.8	104440	87389.2	101499	105651	129864	116515	111499
T3_positive	MW0109861	Thr-Asp-Lys	1581.9	1658.46	1665.54	739.29	1239.94	1859.99	1572.37	1274.54	1117.01
T3_positive	MW0156624	Ser-Ala-Cys	324120	329014	210390	182300	261416	423403	376350	441582	257546
T3_positive	MW0155999	Pro-Thr-Asn	2563.43	2995.12	1952.53	3728.29	3068.25	2529.03	2120.64	4593.98	2576.25
T3_positive	MW0007089	Etilefrine	110226	72447	95898	60496.9	96004.1	77045.3	105623	136684	88210.4
T3_positive	MW0147979	Cys-Arg-Asp	3407.34	2463.4	3448.31	4068.7	5811.12	8150.05	10254.4	10604.8	6229.97
T3_positive	MEDP1446	Octadecadienamide	14663	44474.9	12116.5	26505.4	26773	20928.3	9921.97	30529.6	27135.6
T3_positive	MW0152480	Leu-Ser-Asn	13357.1	17825	18019.3	12181.9	11918.4	20574.2	17382.1	22130.2	15726.9
T3_positive	MW0121594	5-Methoxy-N,N-diisopropyltryptamine	3896.34	2311.11	2364.19	9082.36	3851.03	1888.37	3657.04	3907.95	4277.08
T3_positive	MW0000320	Levorphanol	4545.8	2014.65	1500.74	10766.5	3746.15	1672.48	4654.71	2423.91	3524.21
T3_positive	MW0145320	Arg-Gln-Asn	486534	504494	484458	352219	480460	575093	716200	642186	700186
T3_positive	MW0149981	Glu-Gln-Phe-Arg	1865.29	1666.28	1513.31	923.27	1732.97	5362.87	5048.81	6540.86	6706.59
T3_positive	MW0109852	Thr-Ala-His	43704.6	42011.7	48746.4	36517.6	43167.6	51892.9	45744.9	35651.5	43245.3
T3_positive	MW0150533	Gly-Val-Ile-Gly-Ile	12763.4	13482.6	12769.3	12923.5	14437.9	14900.9	16369.1	14763.7	14921.9
T3_positive	MW0168630	5,7-Dichlorokynurenic acid	215430	74061.2	411244	163787	343232	146768	467311	149658	2.21016e+06
T3_positive	MW0157598	Thr-Cys-Asp	15715.2	15373.8	13568.6	10216.7	23193.1	9611.64	6034.31	12713.9	813.65
T3_positive	MW0118056	Benzoic acid, 2-[3,6-bis(acetyloxy)-2,7-dichloro-9H-xanthen-9-yl]-	28642.7	18727.2	35273.5	2944.22	2110.07	55691.6	23310.7	27475.7	26445.2
T3_positive	MW0111243	14,14,15,15-tetradeuterio-N-(2-hydroxyethyl)hexadecanamide	24397.3	21901.8	22778.3	20258.8	24875.6	23811.1	31473.8	21515	17153.6
T3_positive	FDATN00059	Enzalutamide	33807.6	16533.5	42010	5288.59	985.94	52721.1	11025.5	5610.14	15289.8
T3_positive	MW0063633	Spironolactone	8345.37	10925.6	9079.06	7792.42	8111.85	12113.5	14420.2	9387.69	17886.3
T3_positive	MW0103839	Tiopronin	30921.1	23255	27260.1	28086.1	28173.1	30540.5	7787.46	54201.8	30045.4
T3_positive	MW0000225	Dextrorphan, Antibiotic for Culture Media Use Only	26605.6	32647.8	25269.9	31472.1	17652.8	8803.59	18647.3	40572.3	15688
T3_positive	MW0116753	1-[(1S,5R)-9-methyl-9-azabicyclo[3.3.1]nonan-3-yl]-3H-indol-2-one	6145.03	7372.16	1638.37	8242.58	5988.7	2279.85	1155.96	13060.4	5407.73
T3_positive	MW0148039	Cys-Lys-Phe	3890.66	3500.06	3484.46	4060.33	2667.51	2569.64	3028.67	1774.2	3996.63
T3_positive	MW0103466	Adenylyl-molybdopterin	473.67	28792.6	20002.7	26299.7	30570.1	14047.5	15607.1	36349.6	35269.6
T3_positive	MW0151501	Ile-Leu-Val	36374.9	89157.9	52651.6	72449.7	51266.1	7394.21	25356.5	50798.9	20984.8
T3_positive	MW0114549	Glucose 1-phosphate	18602.3	23326.6	18984.1	7158.13	4877.98	14433.4	8475.47	18904.4	11621.5
T3_positive	MW0009030	N-Desmethyl tapentadol	2974.06	3324.24	1076.79	4196.18	2374.03	3223.97	1952.5	3149.95	2575.86
T3_positive	MW0152030	Kikkanol E	4617.87	4383.87	4134.76	4570.83	4555.48	4176.96	5115.59	6390.58	4775.83
T3_positive	MW0142038	2-Methylphloroglucinol	2524.99	2495.19	2303.64	2753.26	3504.65	4022.14	4147.85	4717.39	4583.86
T3_positive	MW0105634	Antanapeptin C	2416.76	2424.18	2358.87	1901.63	2811.02	6068.54	6660.44	1665.98	3379.66
T3_positive	MW0054584	LPE(0:0/20:4)	14126.9	11526.9	3236.53	15178.2	12189.1	10697.3	13903.4	12621.5	16242.3
T3_positive	MW0008480	N'-(5-chloro-2-hydroxyphenyl)-N-octylpropanediamide	3184.21	3483.66	3809.18	2863.06	3545.43	3539.35	5939.1	3342.48	3072.85
T3_positive	MW0147005	Caldariellaquinol	56641.3	38831.9	36099.4	26783.7	42818.7	128126	93133.9	83051.6	103002
T3_positive	MW0146238	Asp-Pro-Gly	77997.7	77797.9	83726.6	79606.7	98095.3	92695.4	105563	90754	92281.3
T3_positive	MW0137929	Deoxysappanone B 7,3'-dimethyl ether	2613.56	1925.25	1626.97	3317.19	2646.97	4653.8	2130.18	2275.38	1425.91
T3_positive	MEDP1316	MG(0:0/16:0/0:0)	19748.1	25597.3	32630.3	46896.6	82691.6	95912.4	37177	51225.7	33659
T3_positive	MW0143551	5alpha-Cholestane-5,6beta-diol	366359	347725	377858	354674	353612	393971	396544	347368	383382
T3_positive	MW0144557	Ala-Glu-Cys	1194.16	1551.09	1245.73	2681.79	952.27	1379.9	2179.3	1408.06	4977.91
T3_positive	MW0114228	6-o-Phosphonohexopyranose	1055.31	1121.71	2577.23	354.13	2461.61	1048.39	2391.89	361.66	3020.95
T3_positive	MW0156898	Ser-Pro-Ser	3398.23	2270.16	2610.56	2274.26	2484.71	2903.15	1871.29	2584.92	1384.18
T3_positive	MW0140287	(2R)-O-phospho-3-sulfolactic acid	16544.9	19373.5	24122.8	7873.75	10789.9	10981.7	7505.32	10747.8	17103.8
T3_positive	MEDP1385	Carnitine C17:1:DC	212545	197346	243720	204263	239303	248638	280173	238114	257578
T3_positive	MW0194307	9alpha,11alpha,15R-Trihydroxy-17-phenyl-18,19,20-trinor-prost-5Z-en-1-oic acid, isopropyl ester	9167.05	42941.7	6867.33	19322.9	15044	5711.46	10374.1	25131	41507.2
T3_positive	MW0104474	N-Acetylaminooctanoic acid	4392.38	9140.74	4492.46	9321.52	3020.02	3161.56	4489.82	11580.7	2125.14
T3_positive	MW0107986	Lyngbyatoxin	2689.56	2088.01	2461.26	4678.2	6912.3	6357.27	4791.71	3764.72	3590.97
T3_positive	MW0150519	Gly-Tyr-Met	8548.19	8660.35	8155.33	3446.16	902.59	7081.69	1043.29	6683.84	3602.45
T3_positive	MW0146281	Asp-Thr-Val	2199.74	820.42	1320.82	1618.06	846.08	873.95	1755.33	978.4	2452.5
T3_positive	MW0158360	Tyr-Ala-Phe	4014.36	3692.71	5606.11	2824.02	2583.96	6766.78	1273.56	3048.2	818.32
T3_positive	MW0109997	1H-Indole-2-carboxylic acid, 1-[(2S)-2-[[(1S)-1-(ethoxycarbonyl)-3-phenylpropyl]amino]-1-oxopropyl]octahydro-, (2S,3aR,7aS)-	599.43	591.18	748.27	679.84	1009.83	1104.97	2188.96	3152.94	4270.21
T3_positive	MW0108644	N-Acetyl-L-phenylalanyl-3,5-diiodo-L-tyrosine	38796.2	33258.9	25132.8	9269.39	33278.4	45223	13960	25762.4	31229.9
T3_positive	MW0153817	Methyl methanesulfonate	37726.9	26130.5	42532.2	29257.2	36607.2	32450.4	29117.3	25889.8	52957
T3_positive	MW0013288	(23S)-23,25,26-trihydroxycalciol	1962.5	3100.96	2596.48	2717.69	1818.29	4312.27	5618.31	3729.67	6160.05
T3_positive	MW0140252	(8S,9S,10R,13S,17R)-17-[(2S,3R,4R,5S)-3,4-dihydroxy-5,6-dimethylheptan-2-yl]-10,13-dimethyl-1,2,6,7,8,9,11,12,14,15,16,17-dodecahydrocyclopenta[a]phenanthren-3-one	1.23638e+06	1.20025e+06	1.34323e+06	1.20958e+06	1.28981e+06	1.38036e+06	1.33126e+06	1.20383e+06	1.29274e+06
T3_positive	MW0107218	Hectochlorin	13154.4	13364	10718.2	9040.84	11695.9	12250.5	10109.9	9945.39	11242
T3_positive	MEDP1534	Carnitine C20:1 Isomer 1	1766.22	2184.21	648.04	2028.92	1899.14	2946.61	2898.47	3522.55	6746.08
T3_positive	MW0054380	Ethyl alpha-linolenate	1380.17	1083.01	1149.1	1262.87	1494.71	1489.59	1385.89	814.43	1410.39
T3_positive	MW0114319	myo-Inositol 1,2-bisphosphate	13904.6	28749.9	11057.4	7406	61316.7	23046.9	24192.6	30224.2	18605.9
T3_positive	MW0139493	Quercetin 3-(6''-malonylgalactoside)	867817	1.22336e+06	601066	230686	664025	978375	963039	1.03669e+06	451576
T3_positive	MW0142751	3-[(2,6-Dichlorobenzylidene)amino]-6H-dibenzo[b,d]pyran-6-one	22643.8	23463.3	9593.7	28349.6	18657.9	24288	24326.3	23396.6	22863.3
T3_positive	MW0012982	LPC(15:0/0:0)	4409.33	7549.18	11392.5	8999.69	11379.6	13052	16798.3	15133.7	24173.6
T3_positive	MW0055756	PA(18:2(9Z,12Z)/20:1(11Z))	4016.86	6825.35	4651.73	6765.92	8017.75	6824.67	4187.57	4078.88	3350.17
T3_positive	MW0150036	Glu-Ile-Glu	69944	46868	72522.4	128714	155241	76849.6	102417	156194	94322.1
T3_positive	MW0149673	Gln-Gln-Trp	1414.15	3605.99	3117.63	12792.2	781.45	1925.52	1744.22	2204.67	2149.95
T3_positive	MW0141612	17-Methyl-3-(2,4-cyclopentadien-1-ylidene)-5alpha-androstane-17beta-ol	32733.5	31913.8	34064.1	40296.7	35941.8	39981.6	36382.6	38298.1	40775.3
T3_positive	MW0127865	(2-{5,7-dihydroxy-4-oxo-8-[3,4,5-trihydroxy-6-(hydroxymethyl)oxan-2-yl]-2-(2,4,5-trihydroxyphenyl)-4H-chromen-6-yl}-3,5-dihydroxy-6-(hydroxymethyl)oxan-4-yl)oxidanesulfonic acid	7286.44	10972.3	5865.13	2752.99	4928.04	5373.01	6353.96	7081.64	2076.28
T3_positive	MW0140356	2-Amino-3-hydroxy-4-methylbenzoyl-AMP	8762.68	12575.9	5905.44	1256.16	8543.91	9002.77	7598.96	9240.53	1924.95
T3_positive	MEDP1522	Carnitine C13:0	4305.55	10254.5	9266.83	7527.43	5381.53	12515.8	7271.75	2605.45	11725.2
T3_positive	MW0150368	Gly-Gly-Lys-Pro-Asn	15551.7	17388.6	20145.2	14920.1	20082.5	21213.6	26727.4	21091	21900.5
T3_positive	MEDP1895	Tyr-Phe	1046.1	1348.67	1798.35	3002.29	997.86	406.68	1776.45	485.4	1393.25
T3_positive	MW0168278	Ergosta-5,22-dien-3-ol, (3beta,22E)-	110112	122879	140745	123713	141169	167764	175926	146729	173605
T3_positive	MW0158984	Val-Glu-Gln	2724.94	3381.29	1557.35	857.19	1272.3	2696.57	1535.63	1273.16	1393.58
T3_positive	MW0103613	molybdopterin-AMP	14615.2	24736.1	13217.3	7579.42	16249.8	6702.88	21010.8	9938.87	28313.7
T3_positive	MW0114328	D-myo-Inositol-1,5-diphosphate	49045.8	129342	35763.5	19179.5	294574	125590	115552	180931	66172
T3_positive	MEDP1335	LPC(20:5/0:0)	2014.76	4148.42	6731.14	3020.16	3693.8	4354.44	750.99	4308.18	10479.1
T3_positive	MW0142679	3,4-Dihydroanhydrorhodovibrin	7659.04	6479.32	6706.62	1870.53	9590.4	5407.84	6019.89	4330.07	19563.9
T3_positive	MW0146058	Asp-Asp-Phe	16676.1	14250	15772.9	18968.8	31499.3	37526.1	25913.5	31534.8	22176.4
T3_positive	MW0143188	4,4'-Diaponeurosporenic acid	1578.58	6648.59	2815.61	2703.53	1418.64	2474.64	727.87	3448.35	4135.34
T3_positive	MW0153769	Methanophenazine	6860.65	6214.16	7530.74	7484.77	8518.13	6797.1	8450.05	8627.3	9850.61
T3_positive	MW0158595	Tyr-Pro-Tyr	11685.5	17199.5	3311.58	33569.5	8035.77	3265.07	20641.7	14178.1	23063.3
T3_positive	MW0004909	4-Chlorophenylacetic acid	17308.5	38173.6	28245.9	32828.3	11082.3	50110	24394.5	21779.2	22278.8
T3_positive	MW0141208	10,11-Epoxy-3-geranylgeranylindole	951.08	685.83	1067.87	1847.29	1885.19	2653.42	2238.51	2907.85	2601.21
T3_positive	MW0110380	Val-Val-Gln	19049.9	24200.6	29227.6	15812.2	16484.8	30357.5	23892.3	27843.9	25392.9
T3_positive	MW0015874	Arachidyl carnitine	3706.09	564.07	2806.93	1298.08	4632.05	3551.87	17156.1	1168.69	8603.52
T3_positive	MW0137461	Avobenzone	5648.28	5568.9	6036.52	5557.83	6019.63	6577.42	6212.52	5341.84	6460.94
T3_positive	MW0013705	3-(4-Isopropylphenyl)-2-methylpropanal	5816.1	8933.63	6549.13	8872.46	6924.9	2545.06	2577.87	7972.63	6271.66
T3_positive	MW0059306	PE-NMe(15:0/20:2(11Z,14Z))	29683.7	19807.8	12131	4647.03	9886.74	17987.7	6220.78	10320	2617.55
T3_positive	MW0008652	N-[2-(4-Oxo-1-phenyl-1,3,8-triazaspiro[4.5]decan-8-yl)ethyl]naphthalene-2-carboxamide	7854.33	6474.92	7894.35	5393.31	7048.96	9080.13	13111.7	10379.1	12723.3
T3_positive	MW0150400	Gly-Leu-Asp	470.46	527.2	521.39	1505.94	917.4	512.26	843.2	903.16	1271.6
T3_positive	MW0048987	Colubrinic acid	1903.75	2177.37	2578.14	2322.74	2008.21	1706.09	1457.36	1511.98	2063.64
T3_positive	MW0150556	Glycerol 1,2-cyclic phosphate	21927.7	21340.4	42264.7	28170	15674.6	28082.2	19502.6	29686.2	26085.2
T3_positive	MW0012654	17-phenyl trinor Prostaglandin D2	6799.08	6112.02	3190.3	2138.02	2875.33	10761	7768.64	8377.99	7414.59
T3_positive	MEDP1393	Carnitine C18:4	9338.05	5774	4321.69	7463.76	5336.21	4618.77	6067.39	9653.8	12303.6
T3_positive	MW0013307	24-Methylenepollinastanone	3180.6	4595.06	567.3	808.2	22495.2	28701.8	943.4	3612.02	668.74
T3_positive	MW0168803	Azinphos-methyl	10313.7	10193.7	10992.6	9749.83	10180.8	10790.1	12115.8	11037.2	10705.6
T3_positive	MW0155520	Phosphoagmatine	18902.1	14726.8	9673.47	13574.2	13204.1	14429.7	15956.4	11703.4	14285
T3_positive	MEDP1886	Pro-val	8676.55	9795.28	3206.74	8859.55	12793.5	6980.2	11240.7	9006.87	11191.9
T3_positive	MW0016010	Avermitilol	4351.37	4339.45	5053.66	4571.57	5553.16	6421.5	4646.11	6648.4	7764.7
T3_positive	MW0169575	Nostoxanthin	2015.26	2145.4	2167.19	3181.87	842.51	2398.56	6666.71	5407.65	2688.71
T3_positive	MW0114333	D-myo-Inositol-2,4-diphosphate	16567.4	60730.6	16866.2	3612.18	92093.3	27743.3	49096.3	49241.2	25597.6
T3_positive	MW0103299	(-)-Neplanocin A	9379.81	10183	10167.1	8915.26	9457.26	11031.3	11304.5	9033.06	8735.95
T3_positive	MW0108932	N-Undecanoylglycine	4650.92	15303	5650.09	12942.8	8951.38	1754.12	7481.14	16670.7	12427.1
T3_positive	MW0054272	2alpha,3beta,12alpha,21,24(R),25-Hexahydroxylanost-8-ene	26929	27416.1	28066.2	28483.7	28319.6	31898.1	31831.4	28795.4	30156.3
T3_positive	MW0148855	Ecdysone palmitate	405.74	1297	1232.6	310.68	589.81	641.24	979.24	1928.3	1655.87
T3_positive	MW0015481	9-Oxoasimicinone	3245.15	1584.1	1359.82	2145.32	2514.25	2229.07	2765.53	1935.38	1687.21
T3_positive	MW0162262	2-[[(1R,2S,3R,4R)-4-acetamido-2-hydroxy-6,8-dioxabicyclo[3.2.1]octan-3-yl]oxy]propanoic acid	6696.63	4226.62	5123.49	13368.1	3718.62	9647.7	6414.83	5541.32	10505
T3_positive	MW0009864	Terbucarb	5146.91	4789.29	5574.48	5875.61	7211.08	5487.3	5110.3	5402.44	11278.3
T3_positive	MW0149808	Gln-Ser-Tyr-Phe-Val	566.42	1571.76	2335.72	473.49	747.47	3379.91	3318.52	3628.27	3173.36
T3_positive	MW0114294	3-ethyl-2,10-dihydroxy-15-[(2-methoxyethoxy)methyl]-2,6,8,10,12,17-hexamethyl-5-oxo-9-{[3,4,6-trideoxy-3-(dimethylamino)hexopyranosyl]oxy}-4,16-dioxa-14-azabicyclo[11.3.1]heptadec-7-yl 2,6-dideoxy-3-C	18379.1	29533.6	43479.2	69666.1	85690.8	43788.1	30950.6	30210.1	25480.7
T3_positive	MW0126110	1-Phenylpiperazine	79939.8	57876	84459.7	76195.9	124378	91212.3	77268	60930.9	94452.3
T3_positive	MW0114942	N-Acetyl-alpha-D-galactosamine 1-phosphate	47792.6	48378.8	34804.7	63894.6	50391.8	58387.5	67565.9	40743.1	90919.8
T3_positive	MW0057179	1-Eicosanoyl-2-tetradecanoyl-sn-glycero-3-phosphocholine	50920	125254	33759.2	49250.6	40549.3	38561.9	31912.4	30549.5	19550.3
T3_positive	MW0058116	1-Hexadecanoyl-2-pentadecanoyl-glycero-3-phosphoethanolamine	85713.4	222958	63586.3	247536	91076.9	160368	52220.3	52218.9	24270.3
T3_positive	FDATN01353	Almonertinib	3389.59	4565.18	2404.4	3121.25	2484.36	5163.97	5966.67	1635.69	4653.33
T3_positive	MW0005714	5-Nitro-2-(3-phenylpropylamino)benzoic acid	969.67	646.69	844.45	1149.1	1153.13	938.58	845.49	1716.18	1428.77
T3_positive	MW0147921	Cyclic guanosine monophosphate-adenosine monophosphate	29222.2	18028.6	19687.4	3564.91	18154.6	13376.2	5118.58	18842.7	11950.7
T3_positive	MEDP0638	LPE(16:1/0:0)	16249.7	19341.6	13756.3	18646.8	18040.3	23087	21761.8	18176.9	20023.6
T3_positive	MW0117523	2(3H)-Furanone	8420.39	5457.98	5634.58	11847.7	7842.01	5331.34	5855.17	7038.66	7577.89
T3_positive	MW0156038	Pro-Tyr-Trp	6818.62	7054.46	2010.46	18278.8	3813.23	2400.05	15834.5	6239.82	11380.8
T3_positive	MW0146064	Asp-Asp-Val	9910.71	12241.6	9965.34	11333.1	12439.1	13835.6	14964	11774.9	13016.3
T3_positive	MW0127405	Beta-Mercaptoethanol	22381.4	9195.23	53088.6	16762.2	100050	20046.7	63407.4	29519.8	220853
T3_positive	MW0148046	Cys-Met-Phe	3632.46	4351.15	2702.78	7562.81	3785.67	4342.1	7261.01	7202.33	8296.79
T3_positive	MW0015419	9,12-Hexadecadienoylcarnitine	10571.6	8491.78	8806.96	7419.3	5944.12	8231.56	5077.99	7660.75	9628.45
T3_positive	MW0103420	Thioinosine	1355.06	1185.26	1008.78	2851.54	1773.99	3218.17	5811.49	933.59	1662.01
T3_positive	MW0156318	R.g.-Keto I	2555.82	2554.69	2975.27	2278.53	3392.92	3267.39	3634.26	2694.85	3348.08
T3_positive	MW0013060	2-(Hydroxymethyl)-4-oxobutanoic acid	10472.8	11650.1	8707.96	9496.94	12368.8	9242.91	11232	12748.5	13333.1
T3_positive	MW0153563	Met-His-Asn	9761.15	7798.09	9270.19	20424.6	6017.94	13381.5	15370.5	12590.4	17146
T3_positive	MW0105551	Alanyl-tyrosine	5741.49	5706.22	5199.24	5968.26	3447.98	4732.64	4261.57	6271.16	2412.34
T3_positive	FDATN00872	Milbemycin A3 oxime	110333	87973.2	78236.6	136281	102701	102330	99758.2	85690.2	111971
T3_positive	MW0152906	Lys-Asp-Met	2801.13	3366.76	686.08	3796.76	2372.51	3158.56	1767.36	2634.05	12666.3
T3_positive	MW0112137	2-Fluoroethcathinone	42999.1	42032.4	39164.3	35271.9	20448.2	22503.2	28814.4	51389.2	17894.2
T3_positive	MW0012491	15-OxoEDE	20725.8	10612.5	14118.9	19050.6	19160.5	44575.4	49140.3	94050	21495.7
T3_positive	MW0056900	1-Hexadecanoyl-2-docosanoyl-sn-glycero-3-phosphocholine	1482.59	1012.93	717.21	2152.37	2594.11	3878.38	1749.43	1381.42	2488.33
T3_positive	MW0013655	2-Propyl-2,4-pentadienoic acid	9801.73	14309.9	12028.2	11687.1	18947.8	11682.1	10051.6	33109.2	9112.86
T3_positive	MW0143259	4'-Apo-beta-carotenal	6515.43	8081.46	6894.49	9472.77	7706.48	8646.55	17040.8	10920.8	9152.57
T3_positive	MW0143616	5-Fluorocyclohexadiene-cis,cis-1,2-diol-1-carboxylate	10104.1	10518.1	16030.1	16867.9	19817.1	17847.7	42046.2	14819.6	43923.7
T3_positive	MW0111253	3-[(4,5-dihydro-1H-imidazol-3-ium-2-ylmethyl)(4-methylphenyl)amino]phenolate	18223.5	43891.6	26065.7	36398	24759.2	776.04	13203.2	24785.7	10682.1
T3_positive	MW0113044	4-Fluoroethcathinone	18689.5	41541.7	23357.8	35766.9	22708.7	4008.2	13590.9	24811.4	11603.2
T3_positive	MW0011468	10-nitro-9E-octadecenoic acid	604.8	558.86	518.17	529.95	427.49	412.51	1723.83	2611.58	1656.76
T3_positive	MEDL00444	Pro-Ile	1.06492e+06	1.03962e+06	1.01418e+06	1.40241e+06	950779	1.18855e+06	1.32466e+06	1.33168e+06	1.36713e+06
T3_positive	MW0122896	Apixaban	3147.02	3487.94	1795.04	5041.62	2834.64	4910	1556.49	2632.5	2192.69
T3_positive	MW0143544	5alpha-Androstane-2alpha-methyl-17beta-ol	7620.17	6949.05	6997.45	6872.1	8374.5	8351.29	8690	6693.77	7698.57
T3_positive	MW0150139	Glu-Ser-Glu	3849.31	1508.06	2225.7	4170.32	581	5102.16	4545.03	727.72	1967.57
T3_positive	MW0108915	N-Stearoyltyrosine	1202.37	2754.19	1231.83	7217.89	3336.3	8347.15	4435.19	11712.4	5237.45
T3_positive	MW0155483	phenyl 5-phosphono-alpha-D-ribofuranoside	5130.13	5232.75	4540.23	6278.07	4539.97	6446.64	6808.18	6420.34	6187.78
T3_positive	MW0015809	3-(2-Oxopropyl)-5-[6,7,11-trihydroxy-11-[5-(1-hydroxytridecyl)oxolan-2-yl]undecyl]oxolan-2-one	70340.7	73591.7	68723.9	60306.1	45606.7	45328.6	41769.1	43083.9	45796.9
T3_positive	MW0112804	3-Fluoroethcathinone	25733.7	27744.8	22653.8	33656.4	9139.14	3630.49	14462	49367.2	12659.7
T3_positive	MW0142900	3'-Deoxydihydrostreptomycin 3'',6-bisphosphate	2862	2956.6	1146.46	692.37	3251.27	3299.85	4624.33	1890.45	28852.3
T3_positive	MW0142387	(2E,4Z)-2-Hydroxy-5-methyl-6-oxohexa-2,4-dienoate	1435.49	1677.02	1576.08	1566.67	1707.56	1834.94	2393.85	2569.25	2734.43
T3_positive	MW0148770	dTDP-D-galacturonate	5136.74	15789.9	4837.76	9930.24	4786.69	15047.4	8881.37	17468.7	8358.66
T3_positive	MW0158091	Trp-Ala-Thr	57953	74030.2	44299.8	58574.7	77500.7	74185	59803.4	66190.5	33135.7
T3_positive	MW0161224	Nonadecanoic acid, 1-[[[(2-aminoethoxy)hydroxyphosphinyl]oxy]methyl]-2-[(1-oxohexadecyl)oxy]ethyl ester, (R)-	14809.9	2670.79	13269	3439.39	4692.85	17122.5	27146.6	25733.2	17685.8
T3_positive	MW0103586	Guanosine tetraphosphate adenosine	3196.34	3281.25	3058.74	2360.07	1592.63	1876.84	2216.43	2427.84	1468.79
T3_positive	MW0113582	6-[6-(2-carboxy-2-oxoethyl)-2,3,4-trihydroxyphenoxy]-3,4,5-trihydroxyoxane-2-carboxylic acid	7317.31	6091.66	6093.75	9345.32	7541.63	9948.87	8314.46	5471.55	4599.44
T3_positive	MW0154083	N(alpha)-gamma-L-Glutamylhistamine	64399.8	63640.9	87257.4	44724.8	63557.5	75541.9	73089.7	114218	59600.9
T3_positive	MW0161352	[3-hexadecanoyloxy-2-[(9Z,12Z,15Z)-octadeca-9,12,15-trienoyl]oxypropyl] 2-(trimethylazaniumyl)ethyl phosphate	8153.12	1386.13	1958.31	607.11	4384.67	9767.13	11031.3	9535.02	12867.2
T3_positive	MW0004202	4-[4-(4-Chloro-benzenesulfonyl)-piperazin-1-ylmethyl]-2,6-dimethoxy-phenol	23207.6	21019.7	43002.2	17435.7	23569.7	14530	22088.8	29725.6	7800.36
T3_positive	ZINC33861449	Myricetin 3-O-beta-D-galactoside 6''-O-gallate	193801	239947	176992	57483.4	154368	182562	179383	227303	75265.9
T3_positive	MW0009876	tert-butyl N-[4-amino-3-(trifluoromethyl)phenyl]carbamate	7941.3	8107.2	8322.36	12874.4	7149.36	10256.2	12127.5	9367.65	5390.99
T3_positive	MW0167025	[(2R,3S,4R,5R)-5-(6-aminopurin-9-yl)-3,4-dihydroxyoxolan-2-yl]methyl [(2Z,4R)-2-(6-oxo-1,3-benzothiazol-2-ylidene)-1,3-thiazolidine-4-carbonyl] phosphate	159377	140244	220501	159026	167403	206247	177635	160121	92652.7
T3_positive	MW0161583	[2-[(9Z,12Z)-octadeca-9,12-dienoyl]oxy-3-[(Z)-octadec-9-enoyl]oxypropyl] 2-(trimethylazaniumyl)ethyl phosphate	27137.7	36880.3	15710.4	21285	14447.2	19572.5	6123.46	10188.8	4428.75
T3_positive	MW0160409	(10Z)-1,3,8-trihydroxy-6-methyl-10-(2,4,5-trihydroxy-7-methyl-10-oxo-9-anthrylidene)anthracen-9-one	32388.6	23536.7	44110.7	14270.4	9269.85	49018.4	24558.7	33994	31654.5
T3_positive	MW0129290	{4-[2,3-Dioxo-3-(2,4,6-trihydroxy-3-methoxyphenyl)propyl]-2-hydroxy-6-methoxyphenyl}oxidanesulfonic acid	299519	363289	197739	205553	237239	289565	279035	287189	105312
T3_positive	MW0106484	Disulfoton sulfone	88265.4	85801.4	82350.9	88430.3	135922	102977	125076	106225	174522
T3_positive	MW0165225	Etoposide 3',4'-Quinone	100092	131351	77745	29176.4	61219.4	103153	84492.1	102366	14364.8
T3_positive	MW0105052	3-Hydroxymonoethylglycinexylidide	14035.4	11899.3	28437.9	13078.7	33710.2	15413.6	28311.5	10455.9	49323.9
T3_positive	MW0165345	[(3R,4S,5S,6R)-4-azaniumyl-3,5-dihydroxy-6-(hydroxymethyl)oxan-2-yl] [[(2R,3S,4R,5R)-5-(2,4-dioxopyrimidin-1-yl)-3,4-dihydroxyoxolan-2-yl]methoxy-oxidophosphoryl] phosphate	36602	26728	66540.1	26034.6	66182.6	56358.9	68422.9	26850	88302.2
T3_positive	MW0061736	PI(18:1(9Z)/18:3(6Z,9Z,12Z))	112605	125433	75311.8	84989.8	94569.2	110138	161889	187340	135708
T3_positive	MW0115031	Nonapropylene glycol	7521.18	9172.94	8768.52	11892.6	9442.22	11275.2	19394	13003.3	11581.2
T3_positive	MW0002131	NCGC00381034-01_C14H14O6_6H-Dibenzo[b,d]pyran-6-one, 2,3,4,4a-tetrahydro-2,3,7,9-tetrahydroxy-4a-methyl-	140314	136757	93476.9	69326.7	93231.3	163967	173948	128307	144008
T3_positive	MW0003897	3'-Carbamoyl-[1,1'-biphenyl]-3-yl cyclohexylcarbamate	9553.55	10080.1	8827.28	11306.5	10838.5	11476.2	10631.5	11372.6	9691.98
T3_positive	MW0103018	Ubiquinol 8	37745.9	25903	42816.9	43960	52439.1	46495	30871.4	42384.9	36918.3
T3_positive	Lmqp002349	Kaempferol-3-O-(6''''-malonyl)sophorotrioside	28073.3	41428	4860.5	8565.63	7678.68	19980.2	6474.26	15714	13097
T3_positive	MW0132059	3,4,5-trihydroxy-6-{[3,5,7-trihydroxy-4-oxo-2-(3,4,5-trihydroxyphenyl)-4H-chromen-6-yl]oxy}oxane-2-carboxylic acid	357881	305999	481231	350036	348686	331143	332823	403129	96465.3
T3_positive	MW0145037	Diammonium ethylenebis(dithiocarbamate)	420697	268572	219312	277875	275568	266986	187091	534582	301140
T3_positive	Lmdp004221	Quercetin-3-O-(2''-Caffeoyl)glucoside-(1→2)-(6''-Malonyl)glucoside	3457.02	11641.5	601.83	973.38	1607.05	3000.64	11150.3	4379.09	430.17
T3_positive	MW0152752	L-Olivosyl-oleandolide	19465	17907.8	19557.9	19569.4	19191.2	19974	21775.8	19856.4	19544.1
T3_positive	MW0053830	[(2S,3S,4S,5S,6R)-6-[[(3R,7S,8S,9R,10R,13S,14R,16R,17S)-3-[(2S,4R,5R)-4,5-diacetyloxy-3-hydroxyoxan-2-yl]oxy-7-hydroxy-4,4,9,13,14-pentamethyl-17-(6-methylhept-5-en-2-yl)-2,3,7,8,10,11,12,15,16,17-decahydro-1H-cyclopenta[a]phenanthren-16-yl]oxy]-3,4,5-trihydroxyoxan-2-yl]methyl acetate	37144.9	40536.2	51845.8	46712.3	58499.9	53543.6	30409.9	29717.8	28381.2
T3_positive	MW0162274	3,6,7-Trihydroxy-9-oxoxanthen-1-olate	14953.8	19579.5	12877.6	17875.1	15203.1	16329.8	16941	19531.3	14911.1
T3_positive	MW0162919	cobalt(2+)	5157.91	4878.2	2029.57	1443.46	7356.03	3842.4	9649.56	5521.28	1585.13
T3_positive	MW0012810	1-hexadecanoyl-2-(9Z,12Z-octadecadienoyl)-sn-glycero-3-phospho-D-myo-inositol	44191.8	68069.4	62590.4	63184.2	75023.1	62162.1	39617.2	37331.2	39394.2
T3_positive	ZINC1658271	Benzyl trisulfide	13484.2	7669.26	29550.2	10455.2	36988.8	20261.6	38579	12009.2	131906
T3_positive	MW0106582	Egtazic acid	622.4	1574.31	6256.04	369.09	2942.79	3305.9	8935.16	1735.66	5351.28
T3_positive	MW0162006	Phosphatidylinositol 4-phosphate	30532.2	33594.4	33771.4	29139.6	58973.8	55630.7	47236.1	42988.8	58817
T3_positive	MW0124116	Fipronil	16811.9	5701.6	41985.1	16116.7	58561.2	21743.5	40860.2	7952.04	165452
T3_positive	MW0062401	1-hexadecanoyl-2-(13Z,16Z-docosadienoyl)-glycero-3-phosphoserine	11746.9	13735.4	9603.09	18907	12241.4	12169.5	9132.05	17573.3	12653.2
T3_positive	MW0062430	PS(16:1(9Z)/22:2(13Z,16Z))	7475.67	15276.6	9333.27	9192.98	12653.6	8537.38	6677.41	1838.6	5168.07
T3_positive	MW0193304	Chrysoeriol-7-O-(6''-sinapoyl)glucoside	13781.9	17778.8	12524.8	5002.43	3505.3	13510.8	16820	12669.6	3635.31
T3_positive	MW0052755	Ethyl(S)-3-hydroxybutyrate glucoside	31535.6	33870.3	24070.3	25274	28179.5	31269.5	30039.2	32001.7	27950.4
T3_positive	ZINC95918692	(S)-Skyrin 6-xylopyranoside	14541.1	11624.9	4453.87	4794.35	17557.4	15552.3	35634.6	9530.65	8965.27
T3_positive	MW0119546	(1S,2R,5S)-5-(4-aminoimidazo[4,5-c]pyridin-1-yl)-3-(hydroxymethyl)cyclopent-3-ene-1,2-diol	88584.5	81896.7	84290.8	45251.7	73368.4	80695.2	95671.9	104652	64803.3
T3_positive	MW0153463	Msack	69243.6	125484	67005.4	15669.3	44650.7	48576.6	58001.8	91910.3	31161.5
T3_positive	MW0161561	5-O-(1-carboxylatovinyl)-3-phosphonatoshikimate	8518.74	5079.99	11385.6	8014.49	12103.1	8860.96	11886	7361.86	20096.3
T3_positive	MW0163307	Precorrin-1(8-)	31364	56206	7829.2	9926.34	9914.44	30248.8	21202.1	25537.2	16261.2
T3_positive	MW0159664	alpha-D-Glucosylpoly(glycerol phosphate)	358954	357477	395455	303039	382744	460095	414698	332892	131583
T3_positive	MW0193234	Phloretin-4'-O-(6''-Salicyloyl)glucoside	6438.32	12017.9	3127.23	989.2	1744.17	7507.59	5493.45	4832.36	2015.85
T3_positive	MW0156465	5-hydroxy-2-furoyl-CoA	9765.95	2450.7	12281.7	7063.41	8863.75	5666.76	14278.3	1527.07	6124.36
T3_positive	MW0134827	6-(2,4-dihydroxyphenyl)-2-{4-[(E)-2-(2,4-dihydroxyphenyl)ethenyl]-2,6-dihydroxyphenyl}-4-methylcyclohex-3-ene-1-carboxylic acid	78628.3	77904.8	89737.9	13382.5	78333.1	56681.2	121018	56144	31857.3
T3_positive	ZINC95909724	3-(3,4-Dihydroxyphenyl)-1-oxo-2-propenyl 4-O,6-O-(3,4,6,7-tetrahydroxydibenzofuran-1,9-diylbiscarbonyl)beta-D-glucopyranoside	119717	188423	67315.6	43445.7	96137.8	138649	122538	131330	71962.9
T3_positive	MW0115092	Patientoside A	73387.2	55499	177270	77839.6	75528.1	69324.2	59310.7	106063	18520.8
T3_positive	MW0166050	(2R,3S)-beta-methylmalyl-CoA	4107.21	4310.78	5295.35	2554.33	3922.91	846.13	5440.61	1086.45	1077.69
T3_positive	MW0165438	CMP-5'-N-hydroxy-3-(aminopropyl)phosphonate	35956.8	34489.7	20004.1	21128.9	28581.4	26513.9	38819.8	35636	17223
T3_positive	MW0163321	ADP ribose 1',2'-cyclic phosphate	995.46	455.5	2950.96	567.02	4582.54	1578.46	3290.26	1226.47	9059.56
T3_positive	MW0103414	6-Mercaptopurine ribonucleoside triphosphate	102272	68717.1	198913	234547	148836	138252	90931	104653	78225.4
T3_positive	MW0130402	2,4,5-trihydroxy-3-[3-hydroxy-4-methoxy-5-(3,4,5-trihydroxybenzoyloxy)benzoyloxy]benzoic acid	19546.1	10895.8	55322.8	15141.7	47108.8	22679.7	63799.8	17891.8	69313.6
T3_positive	MW0055622	1-hexadecanoyl-2-(5Z,8Z,11Z,14Z-eicosatetraenoyl)-sn-glycero-3-phosphate	5604.46	5906.68	5548.57	8436.58	9423.06	6386.55	10271.1	1213.17	8964.96
T3_positive	MW0056866	PC(15:0/20:5(5Z,8Z,11Z,14Z,17Z))	6388.43	4571.82	4921.37	17373.2	14458.4	15905.2	12942.2	9778.75	13105.8
T3_positive	MW0163784	(R)-methylmalonyl-CoA(5-)	1356.31	846.08	4771.06	1893.93	1184.28	1665.81	2137.75	2166.77	1889.62
T3_positive	MW0141773	1-Methoxypyrene-6,7-oxide	1.33392e+06	1.43315e+06	1.24362e+06	796601	1.07245e+06	1.33023e+06	1.26104e+06	1.46182e+06	643458
T3_positive	MW0111386	3-[2-O-(4-Hydroxybenzoyl)-beta-D-glucopyranosyl]-2,4,4',6-tetrahydroxybenzophenone	349185	706141	159071	92314.6	252901	509193	466243	418846	331440
T3_positive	MW0126064	Pentacarboxyl porphyrinogen III	17456.2	24607.8	11489.5	5651.09	6020.58	10951.9	12218.7	13447.7	6156.51
T3_positive	MW0165227	2-azaniumyl-5-[[3-[2-[(4-azaniumyl-4-carboxylatobutanoyl)amino]-3-(carboxylatomethylamino)-3-oxopropyl]sulfanylselanylsulfanyl-1-(carboxylatomethylamino)-1-oxopropan-2-yl]amino]-5-oxopentanoate	113656	92471.5	182248	145321	125088	146290	114380	126977	43706.9
T3_positive	ZINC85542006	3-[7-(3,4-dihydroxyphenyl)-4-hydroxy-5-oxo-2-[(2S,3R,4S,5S,6R)-3,4,5-trihydroxy-6-(hydroxymethyl)oxan-2-yl]oxy-8H-naphthalen-1-yl]-5,7-dihydroxy-2-(4-hydroxyphenyl)chromen-4-one	27325.7	30697.2	21148.6	7616.44	17162.1	29872.3	37239.9	29200.2	7946.86
T3_positive	MW0007174	Flufenoxuron	9876.95	7392.63	9142.32	13350.9	9405.89	10238.1	10915.2	8196.31	18240
T3_positive	MW0114797	Malyngamide K	6691.94	3606.34	5416.78	6884.51	6265.76	4494.31	5874.82	6501.41	7627
T3_positive	MW0157028	Sertraline carbamoyl glucuronide methyl ester triacetate	1720.64	2767.09	2605.36	2337.02	903.52	853.41	2997.64	5180.08	4407.79
T3_positive	MW0054868	methyl 7-[(1R,2R,3R,5S)-2-[(3R)-4-(2-fluorophenyl)sulfanyl-3-hydroxybutyl]-3,5-dihydroxycyclopentyl]heptanoate	5225.6	4549.13	8881.23	7595.72	9516.32	13528	12654.8	12355.7	11115.8
T3_positive	MW0141298	11-O-Demethyl-7-methoxypradinone II	33102.5	20998.1	94866.3	37454.5	33697.7	28122.3	30538.8	48849.3	11430.1
T3_positive	MW0108461	N-(9-oxodecyl)acetamide	2376.17	3162.08	3843.11	2913.71	3328.97	1798.06	1307.46	1313.83	5611.96
T3_positive	MEDP1343	LPC(0:0/18:3)	1296.24	1305.28	1243.65	1845.55	2117.85	1755.19	1149.57	2131.98	2460.8
T3_positive	MW0145710	Asn-Cys-Gly	1579.04	832.94	579.97	790.91	541.73	1709.12	500.03	1519.43	2635.03
T3_positive	ZINC85914159	methyl (E,2R)-2-hydroxytritriacont-7-enoate	12761.9	11212.8	12235.2	12448.9	11739.8	12631.3	14275.7	12297.4	13675.1
T3_positive	MW0162669	(3R)-7-[[4-[[(1S)-4-[2-[4-[[5-(azaniumylmethyl)furan-3-yl]methoxy]phenyl]ethylamino]-1-carboxylato-4-oxobutyl]amino]-1-carboxylato-4-oxobutyl]amino]-7-oxoheptane-1,3,4-tricarboxylate	5517.44	2052.59	10531	622.62	3275.57	678.18	4429.96	8754.42	351.77
T3_positive	MW0002460	2-[(3,3-dimethyloxiran-2-yl)methyl]-4-(3-methylbut-2-en-1-yl)benzene-1,3,5-triol	2364.43	5935.35	4588.17	6306.57	6897.42	7282.65	7778.29	10795.5	14600.6
T3_positive	ZINC32296676	Orientalol E	1185.8	604.88	1760.85	1309.64	4056.21	4001.66	1268.61	1346.52	1490.48
T3_positive	MW0108744	N-decanoylglycine	1268.04	5230.12	975.62	2935.27	2139.62	3601.14	887.31	2657.03	2939.28
T3_positive	MW0118058	4,5-Dihydroxy-10-methyloxecane-2,7-dione	70613.6	52942.3	77971.9	114351	104722	102818	65239.2	119078	73667.9
T3_positive	MW0113149	4-Oxo-4-(3-pyridyl)-butanamide	3948.96	2534.88	11136.9	4066.25	12666.4	5743.79	7038.13	1955.8	18753.2
T3_positive	MEDP1303	5-Phenyl-1,3-oxazinane-2,4-dione	2642.08	1742.38	2047.97	1363.97	1321.09	1106.79	650.78	659.24	645.67
T3_positive	MW0108824	N-Lauroylsarcosine	1232.95	3124.18	1356.39	2400.91	2193.37	2954.07	918.68	1360.67	3342.2
T3_positive	MW0013874	Fradiamine A	13635.5	17982	8370.51	1448.54	761.63	13242.2	9159.5	9885.93	6037
T3_positive	MW0114233	1-Octadecylglycerone 3-phosphate	4845.63	796.57	2562.69	1410.18	1542.59	2011.65	1764.04	2239.93	6604.85
T3_positive	MW0110896	Acetylthiocholine	8116.22	6127.83	4566.09	5184.78	5314.94	8470.67	6686.27	7944.94	2331.97
T3_positive	MW0164934	Paromamine(3+)	14401.6	16773.9	8868.67	8160.02	4118.02	12382.4	17315.2	2282.68	17922
T3_positive	ZINC95910548	Oleana-12-ene-3beta-ol [3-(4-hydroxyphenyl)propanoate]	462.92	1307.66	1681.76	768.5	670.1	779.27	748.8	1427.05	546.3
T3_positive	MW0164283	N-hydroxy-L-isoleucinate	1965.33	2091.91	1526.68	2657.39	1478.8	2129.31	1427.09	1830.62	1224.76
T3_positive	MW0156597	Selenodiglutathione	5566.57	5251.95	9868.44	1622.9	1477.92	8934.41	3553.21	8708.75	4636.89
T3_positive	ZINC38814523	8-Chlorogoniodiol	4975.08	2217.66	1265.48	3409.79	2101.23	2400.61	2143.39	1384.53	1760.22
T3_positive	MW0152067	2-Hydroxy-3-oxobutyl phosphate	370.2	1237	1486.9	1065.14	978.19	1261.75	1242.33	680.67	2486.29
T3_positive	MW0158280	Trp-Tyr-Val	4779.69	8326.66	3661.56	2412.42	830.35	2255.93	3012.07	1540.23	1627.22
T3_positive	MW0103628	NADP nicotinamide-adenine-dinucleotide phosphate	29439.4	29673.6	25395.8	6311.64	26779	28363.8	33511.8	36082.1	6222.67
T3_positive	MW0004656	4-amino-N-(4-tert-butylphenyl)benzenesulfonamide	3850.59	3998.46	2417.29	4585.45	1392.15	1982.23	4992.9	4489.03	2386.18
T3_positive	MW0166819	3-(4-Methylpent-3-en-1-yl)-pent-2-enedioyl-CoA	6725.03	13520.7	1417.41	645.28	2530.1	4306.46	7202.33	675.91	1319.25
T3_positive	pmp001287	N-Benzylmethylene isomethylamine	1754.05	2260.32	2019.1	2288.03	2872.12	3174.96	2203.73	2315.2	2890.9
T3_positive	MW0193391	Apigenin-8-C-(2''-feruloyl)glucoside	13910	12789.5	25054.9	2192.94	13502.4	13781.6	12931.1	23421	608.16
T3_positive	MW0115931	(4r)-4-Methyl-6-[1-Methyl-3-(1-Methyl-1h-Pyrazol-4-Yl)-1h-Indazol-5-Yl]-1,3,4,5-Tetrahydro-2h-1,5-Benzodiazepin-2-One	3320.62	3585.84	2792.8	1360.51	2228.94	3986.64	3615.96	3094.85	4277.8
T3_positive	MW0106449	Diisopropyl methylphosphonate	21448	28081.2	15338.4	28052.7	11701.6	42461.2	53756.9	20212.5	108777
T3_positive	MW0105652	Arg-Gln-Arg	2844.35	4571.42	1496.03	1137.62	1565.4	3414.72	3993.41	1411.42	3887.08
T3_positive	MW0154654	N-tert-Butyloxycarbonyl-deacetyl-leupeptin	4820.87	5154.88	3895.58	2716.53	2184.58	10550	5183.16	12444.3	10477.9
T3_positive	MW0163864	N-acetyl-L-citrullinate	1.19368e+06	189051	1.178e+06	923514	660404	624186	994605	1.2656e+06	761752
T3_positive	MW0166748	(2Z,4E)-2-amino-5-methyl-6-oxohexa-2,4-dienoate	18745.5	18850.7	15277.8	20310.3	19320.7	19550.8	21188.1	20925.7	22355.5
T3_positive	MW0119437	1-(3-Bromo-5-methylpyridin-2-yl)-4-ethylpiperazine	3839.57	1353.89	9815.6	8490.18	10331.2	8491.31	9479.67	5210.79	1949.02
T3_positive	MW0114442	Poloxamer-188	2516.8	1292.82	3104.38	1769.17	2655.7	2231.78	2022.79	2304.5	2525.71
T3_positive	MW0162490	Bis(2,3-dihydroxypropyl) phosphate	14442.5	15128.9	11817.6	20483.7	15275.9	18485	19328.2	13301	27812.1
T3_positive	ZINC152503	1,2,3-Trimethoxybenzene	1606.56	4137.59	3922.12	4607.41	3793.89	2645.91	1909.35	2789.55	1157.14
T3_positive	MW0107887	N-linoleoylglycine	11277.5	33534.4	12771.6	15656.7	17996	9146.34	12772.2	12861.8	16999.5
T3_positive	MW0008876	N-{[2-(dimethylamino)ethyl]carbamothioyl}benzamide	5728.02	2518.28	4115.2	8277.77	6541.89	9299.75	4965.68	4235.25	3705.87
T3_positive	MW0010261	2-Octene	11259	11314.7	12837.2	11692.3	12620.4	13728.1	13873.5	11262.9	12260.6
T3_positive	MW0149151	Fenuron tca	5079.58	2437.46	9416.54	5305.19	4377.86	4062.77	2829.11	8232.46	5638.48
T3_positive	ZINC150351216	(2R,2'R,2''R)-2alpha,2'alpha,2''alpha-Tris(3,4-dihydroxyphenyl)-4alpha,8':4'alpha,8''-terchroman-3beta,3'beta,3''alpha,5,5',5'',7,7',7''-nonol	3009.93	4195.96	2084.16	2249	1356.93	3934.56	6524.19	1367.4	4304.21
T3_positive	MW0062573	PS(18:3(6Z,9Z,12Z)/20:5(5Z,8Z,11Z,14Z,17Z))	908.6	1175.78	730.76	1566.77	2798.04	4903.37	1154.76	1419.87	1115.45
T3_positive	MW0163315	UDP-N-acetyl-alpha-D-muramoyl-L-alaninate(3-)	4898.78	6179.73	4677.12	5380.65	5676.74	2833.73	8255.31	2850.62	2188.6
T3_positive	MW0137601	5-[(2R,3S,4S,4aR,10bR)-3,4,8,9,10-pentahydroxy-2-(hydroxymethyl)-6-oxo-3,4,4a,10b-tetrahydro-2H-pyrano[3,2-c]isochromen-7-yl]-6,7,13,14-tetrahydroxy-2,9-dioxatetracyclo[6.6.2.04,16.011,15]hexadeca-1(15),4(16),5,7,11,13-hexaene-3,10-dione	1340.27	707.24	964.1	4367.1	1889.82	2292.11	804.35	1293.49	1073.29
T3_positive	MW0131525	3,4,5-trihydroxy-6-({3-[3-methoxy-4-(sulfooxy)phenyl]prop-2-enoyl}oxy)oxane-2-carboxylic acid	18488.3	942.36	6499.07	40085.3	12596.2	17568	3460.07	19794.2	5121.34
T3_positive	MW0106476	Diphthamide	4817.44	9819.98	6882.63	13862.5	6616.29	2877.98	4341.87	6977.74	3366.62
T3_positive	MW0104261	N-(1-amino-3,3-dimethyl-1-oxobutan-2-yl)-1-(4-hydroxypentyl)-1H-indazole-3-carboxamide	1780.96	1010.36	1986.06	1798.1	4617.67	2609.44	2606.22	4587.9	3396.14
T3_positive	MW0056809	1-tetradecanoyl-2-[(15Z)-tetracosenoyl]-sn-glycero-3-phosphocholine	5395.26	2030.65	4773.85	4322.84	2327.61	2855.69	3015.5	5406.95	4404.05
T3_positive	MW0154525	Nitrogen mustard N-oxide	1961.51	3000.51	824.7	2169.87	1567.77	1705.96	1216.82	2958.62	1914.76
T3_positive	MW0111802	Inositol 1,4-bis(phosphate)	6253.09	2209.1	17028.4	4346.37	15997.1	7870.09	13606.4	4546.65	30885.7
T3_positive	MW0116002	(7R)-7-(5-Carboxy-5-oxopentanoyl)aminocephalosporinate	329.99	1510.77	4609.66	1672.94	1698.42	516.47	3141.79	883.87	3851.81
T3_positive	MW0127570	Carbamodithioic acid	1124.4	2082.16	2290.78	2229.78	876.53	569.21	1572.98	2193.96	1685.68
T3_positive	MW0142198	N-Acetoxy-phip	3122.3	2094.41	2731.74	1916.93	2172.53	2136.65	1928.71	1325.97	1501.72
T3_positive	MW0164854	(2Z,4Z)-2-hydroxy-4-(2-methoxy-2-oxoethylidene)pent-2-enedioate	6259.94	1078.72	9314.43	19836	13557.7	11278	2591.24	16494	1217.65
T3_positive	MW0153116	Lys-Pro-Ile	26400.2	18882.3	9502.79	9530.07	23763.1	14734.1	14597.7	13610	20060.4
T3_positive	ZINC85509354	(E)-N-[2-(4-hydroxy-3-methoxyphenyl)ethyl]-3-[3-methoxy-4-[(2S,3R,4R,5R,6R)-3,4,5-trihydroxy-6-(hydroxymethyl)oxan-2-yl]oxyphenyl]prop-2-enamide	28659.5	9031.29	40817.6	40786.7	50262.2	34703.3	4497.58	53154.7	31088.8
T3_positive	MW0108730	(S,Z)-N-(2-Oxotetrahydrofuran-3-yl)tetradec-9-enamide	1664.77	866.3	3920.12	1025.77	2183.1	3525.36	2835.67	3064.97	4533.24
T3_positive	MW0011630	(S)-3-Hydroxybutyryl-CoA	1971.16	686.7	2158.04	2166.95	1189.75	2047.68	3566.92	6891.55	3365.1
T3_positive	MW0110967	3-Cyclohexyl-1-propylsulfonic acid	6440.3	9872.47	5603.79	3648.18	4712.31	5953.82	6403.2	5185.23	5519.63
T3_positive	MW0164049	(2E)-Octenoyl-CoA	3692.34	1621.91	5851.89	2640.18	2040.8	1367.46	2324.21	2550.93	2460.73
T3_positive	ZINC95911825	Guggulsterole Y	3206.1	4429.47	4120.52	2863.68	1521.49	2162.6	1706.36	4232.72	6264.51
T3_positive	MW0121112	5-amino-2-{4-[(4-aminophenyl)sulfanyl]phenyl}-1H-isoindole-1,3(2H)-dione	4796.43	5729.09	4458.16	5128.32	3389.07	6304.77	6287.73	1987.6	3974.87
T3_positive	MW0132161	3,4,5-trihydroxy-6-{[5-hydroxy-2-(4-methoxyphenyl)-4-oxo-6-[3,4,5-trihydroxy-6-(hydroxymethyl)oxan-2-yl]-4H-chromen-7-yl]oxy}oxane-2-carboxylic acid	3774.81	12635.8	3708.37	3154.92	5261.89	8881.39	7642.14	10732.2	4059.97
T3_positive	MW0123621	Dictyoquinazol C	3478.37	893.78	11876.2	4618.68	3156.2	4847.06	1485.94	1605.3	3109.06
T3_positive	MW0158249	Trp-Thr-Ala	6188.71	7635.01	6607.18	8061.36	9234.5	8535.83	4727.84	2043.4	1528.34
T3_positive	ZINC85832360	Ridiculuflavone A	30627.5	26958.1	23672.2	44206	12501.4	34206.6	23639.7	31393.4	12970.6
T3_positive	MW0114966	N-Acetylmuramoyl-Ala	1101.11	570.41	1982.79	2120.15	1070.51	502.09	1681.69	1026.59	1881.89
T3_positive	MW0148756	dTDP-4-dehydro-alpha-D-xylose	16257.8	12756.3	32036.2	20621.2	18875	14884.9	6001.41	25366.6	3417.77
T3_positive	MW0164771	3-Geranyl-4-hydroxybenzoate	4852.6	4106.89	3782.44	2812.7	811.74	921.84	1030.83	2895.13	1684.71
T3_positive	MW0146838	Bouillonamide A	9067.86	18097.7	13832.6	18552.1	18946.1	15456.2	6899.16	4525.35	7658.84
T3_positive	MW0109985	alpha-Carboxy-alpha-3-thienylmethylpenicillin	4197.85	5450.49	6836.79	1009.36	3230.58	4060.45	6601.51	2596.53	10810.9
T3_positive	MW0160790	(2S)-2-(methylammonio)pentanedioate	3264.4	2560.6	1664.95	2794.08	1137.06	2220.52	1822.05	3142.54	2390.29
T3_positive	MW0164322	sulfoacetyl-CoA(5-)	2164.43	4209.15	6330.4	3893.89	4015.96	2927.52	8807.81	3786.89	15941.8
T3_positive	MEDL01900	3,4,6-trihydroxy-5-oxo-1-(3,5,7-trihydroxy-3,4-dihydro-2H-chromen-2-yl)benzo[7]annulene-8-carboxylic acid	466589	546335	578695	443269	490771	512613	458459	574415	154506
T3_positive	MW0136950	7-Chloro-3,4',5,6,8-pentamethoxyflavone	25050.8	20988.3	36337.6	16045.3	43821.2	34166.5	55192.3	24339	51161.7
T3_positive	MW0160796	D-glycerate	874.89	509.77	1186.03	1700.67	1257.71	1762.43	824.33	938.58	1782.77
T3_positive	MW0160483	2-Aminophenylglyoxylate	9859.55	10449	8222.76	11630.2	8620.34	12297	11053.9	4126.29	10924.4
T3_positive	MW0163800	6-carboxyhexanoyl-CoA	4085.28	2070.47	4890.87	474.96	1254.65	1460.74	2290.81	1617.74	745.5
T3_positive	MW0164802	4-Hydroxy-3-all-trans-nonaprenylbenzoate	6586.49	6802.41	4034.41	4615.22	5965.44	5374.1	1999.02	1938.39	1973.67
T3_positive	MW0165130	Aklanonate	2019.11	366.56	942.4	562.76	941.96	1622.08	3967.71	3217.77	629.67
T3_positive	MW0063460	Schidigeragenin C	2218.65	1303.63	893.62	3496.36	5109.37	6324.63	3579.39	5376.16	5705.84
T3_positive	MW0149041	Ethyl methanesulfonate	168054	175943	138549	192306	162834	186299	186665	160264	206177
T3_positive	MW0001773	2-(2-Bromo-4,5-dimethoxyphenyl)-6,7-dimethoxy-1-naphthol	4502.66	856.13	6456.82	3077.16	7170.6	4802.58	473.92	2311.53	14744.8
T3_positive	MW0007467	Kukoamine C	577.57	500.06	615.27	680.19	453.18	1027.77	3179.59	1838.32	1532.25
T3_positive	MW0110310	L-Tyrosyl-L-Threonine	440157	407198	507729	436474	441766	473641	547820	388541	471774
T3_positive	MW0107807	Leucylvaline	111598	111661	109023	150317	101367	128958	143436	144070	144467
T3_positive	MW0153022	Lys-Ile-Val-Lys	7941.65	10626	6228.76	13404.3	10559.6	10021.7	9599.61	11983.4	10793.8
T3_positive	MW0145690	Asn-Asn-Leu-Asn-Val	1993.81	1903.62	1088.52	2169.18	1397.88	2382.41	1449.26	1694.55	1584.9
T3_positive	MW0141841	1-Stearoyl-2-Oleoyl-sn-Glycero-3-[Phospho-rac-(1-glycerol)]	252895	124856	84744.5	121667	101558	92387.8	72590.3	184266	166394
T3_positive	MW0157613	Thr-Gln-Leu-Lys	2112.43	991.94	1540.47	2863.24	2149.94	2576.76	4830.22	6404.46	2440.29
T3_positive	MW0126557	Simvastatin	1888.8	885.83	2537.08	3387.03	2098.84	2782	1302.69	3410.04	3476.51
T3_positive	MW0050099	1-Oleoyl-2-palmitoyl-sn-glycerol	122353	161337	151815	288016	424173	557519	239017	309376	284623
T3_positive	MW0050210	DG(18:3(6Z,9Z,12Z)/16:0/0:0)	20435.1	21607.7	10989.6	4425.42	3976.85	4089.49	1654.84	1521.05	1896.55
T3_positive	MW0050171	1-Linoleoyl-2-oleoyl-sn-glycerol	250086	256333	493398	83215.5	360556	376487	334784	342718	53503.4
T3_positive	MW0050909	1-Erucoyl-2-myristoleoyl-sn-glycerol	13328.8	18648.7	12383.3	16167.5	35645.6	52390.9	43941	32629.7	22620.6
T3_positive	MW0160224	[(2R,3S,5R)-5-(2-amino-6-oxo-3H-purin-9-yl)-3-hydroxyoxolan-2-yl]methyl phosphono hydrogen phosphate	47305.7	417858	275733	20657.3	107853	199869	462803	313883	442322
T3_positive	MW0155411	Phe-Val-Lys-Lys	56826.7	53341.3	38453.4	79869.1	54421	49652.4	52313.9	44813.1	55067
T3_positive	MW0049289	[(2S)-1-decanoyloxy-3-hydroxypropan-2-yl] docosanoate	17044.1	24332.9	6812.84	32392.3	38414	38937.8	30946.8	23956.6	24702.1
T3_positive	MW0151553	Ile-Phe-Val-Lys	1211.53	1765.99	939.43	1814.47	1314.55	2173.27	3931.33	2243.86	3289.13
T3_positive	MW0155350	Phe-Thr-Glu-Lys	6734.04	7969.67	3966.6	10303.7	8519.11	11396.4	4270.31	2786.15	5377.76
T3_positive	MW0063834	Tetranor-12(S)-hete	8866.49	12998.6	14273.5	13273.5	17365.2	17007.5	9122.44	25110.7	12386.2
T3_positive	MW0155154	Phe-Gln-Ala-Arg	16659.1	16959.4	19009.8	17099.3	16138.9	18599.5	18075.7	15532.4	17812.6
T3_positive	MW0155388	Phe-Tyr-Lys-Arg	1491.13	1995.67	1412.04	1055.33	1053.42	2985.18	3865.5	542.03	2386.82
T3_positive	MW0144076	8-iso Prostaglandin F2d4	1417.73	914.74	2377.17	3686.82	5321.58	1182.15	2687.87	3519.73	4076.21
T3_positive	MW0159042	Val-Ile-Leu-Asp	19239.9	32614.3	15304.8	15194.5	13281.9	24765.9	29166	10970.9	24981.4
T3_positive	MW0050450	1-eicosanoyl-2-(4Z,7Z,10Z,13Z,16Z,19Z-docosahexaenoyl)-sn-glycerol	1.48383e+07	1.06468e+07	1.38403e+07	1.04025e+07	1.27258e+07	2.83368e+06	3.00208e+06	5.13459e+06	4.097e+06
T3_positive	MW0159007	Val-Gly-Asp-Asp-Ile	7860.85	7324.59	4306.83	6561.85	6669.37	8302.27	6583.84	6855.54	4647.29
T3_positive	MW0155276	Phe-Lys-Leu-Arg	6466.82	7667.29	7280.24	11589.4	7116.84	10795.9	18276.5	11952.9	7829.35
T3_positive	MW0156753	Ser-Gly-Glu-Leu-His	11909.5	11716.6	12565.1	11920.1	11822.5	12186.7	14006.4	13127.1	13568.7
T3_positive	MW0152547	Leu-Tyr-Phe-Lys	1418.09	1507.51	2309.51	773.04	1697.23	1768.3	2131.32	1740.92	3543.99
T3_positive	MW0105684	2-[[2-amino-5-(diaminomethylideneamino)pentanoyl]amino]propanoic Acid	6685.73	14362.8	18262.4	122134	26037.4	62929.5	12283.2	46899.2	19178
T3_positive	MW0145746	Asn-Glu-Thr-Asp-Leu	7133.08	10558.4	11146.9	9160.98	9594.98	7616.34	11758.8	9074.95	8688.02
T3_positive	MW0077414	TG(18:3(6Z,9Z,12Z)/22:4(7Z,10Z,13Z,16Z)/18:3(6Z,9Z,12Z))	16338.4	21261.5	22481.9	15942	19548.7	15434.4	16424.8	5320.99	11859.4
T3_positive	MW0105002	(2R)-3-(5-acetamido-2-hydroxyphenyl)sulfanyl-2-azaniumylpropanoate	354379	308662	525903	177649	281379	173057	316608	454219	127833
T3_positive	MW0106024	(2S)-2-[[(2R,3R)-3-azaniumyl-2-hydroxy-4-phenylbutanoyl]amino]-4-methylpentanoate	3653.95	2696.42	2709.29	1703.72	1232.22	1300.89	750.74	2000.72	2393.7
T3_positive	MW0158888	Val-Arg-Ala-Glu	10260.2	9078.34	6857.39	9614.21	11496.6	13859.2	18085.6	14664.9	17783.3
T3_positive	MW0145509	Arg-Thr-Ala-Arg	15126.1	24849.8	12496.2	12422.2	12015.9	21911	26751.7	8567.11	20920.3
T3_positive	MW0153212	Lys-Val-Val-Ala-Gly	1654.55	3037.4	1234.72	3345.47	914.93	2174.38	1787.66	3321.45	3836.39
T3_positive	MW0143895	6Testosterone Enanthate	7563.77	21252	5350.76	8692.22	15887.7	1640.63	6872.59	14911.9	23193.6
T3_positive	MW0151609	Ile-Thr-Val-Lys-Leu	3201.06	3518.26	9265.88	2861.31	4083.19	2299.13	2817.48	4473.14	8061.83
T3_positive	MW0147116	Carmamycin A	5176.81	3748.82	7237.29	4563.17	4409.03	2553.78	3885.75	2267.27	2181.12
T3_positive	MW0156791	Ser-Ile-Asn-Lys	90096.7	95113	92197.3	69749.4	102001	126142	162557	152866	172742
T3_positive	MW0152851	Lys-Ala-Leu-Glu	4737.79	3858.56	4093.67	3097.52	889.95	1615.99	1057.02	4040.16	4559.8
T3_positive	MW0075966	TG(18:1(11Z)/22:6(4Z,7Z,10Z,13Z,16Z,19Z)/20:4(8Z,11Z,14Z,17Z))	7863.26	7388.32	8268.65	7622.96	8058.22	7578.08	8384.86	6388.61	8189.65
T3_positive	MW0144747	Ala-Thr-Ile-Lys	20881.4	32510.1	15156	14558.5	12394.6	21183.6	26041.6	10880.9	26258.2
T3_positive	MW0155222	Phe-Ile-Asp-Leu-Asn	18462.6	19611.4	10091.8	6044.79	20935.1	17943.4	20994.8	14811.7	115551
T3_positive	MW0145817	Asn-Leu-Ser-Pro-Asn	3569.17	2909.64	4454.17	3504.93	4272.16	2526.39	2115.98	4153.89	4479.95
T3_positive	MW0145275	Arg-Asn-His-Glu	8766.72	9517.88	7873.4	7167.46	8737.93	9780.81	8068.32	9283.05	9146.93
T3_positive	MW0144655	Ala-Lys-Asn-Asn-Thr	12969.4	11449.1	11090	10866.9	13768.2	16358.5	11045	11984.3	9351.15
T3_positive	MW0103378	3'-Phosphonato-5'-adenylyl sulfate(4-)	32888.8	55451.7	63631.7	56324.3	93575.4	135335	124530	43478	179407
T3_positive	MW0153155	Lys-Thr-Leu-Thr-Gly	7102.42	10120.6	5271.88	12733.4	11589.1	10726.2	9947.79	10165.3	15696
T3_positive	MW0103645	{[(2R,3R)-5-[(E)-N'-{4-carbamoyl-1-[(2S,3S,4R,5S)-3,4-dihydroxy-5-[(phosphonooxy)methyl]oxolan-2-yl]-1H-imidazol-5-yl}methenimidamido]-2,3-dihydroxy-4-oxopentyl]oxy}phosphonic acid	5410.63	4088.61	5092.04	971.15	3540.2	4558.48	1633.62	1351.59	2141.9
T3_positive	MW0144650	Ala-Leu-Val-Arg	1350.35	1006.2	1926.31	3292.43	1932.92	2231.7	679.77	2931.9	645.76
T3_positive	MW0147818	-CP 47,497-d11	133426	71830	107127	195276	225765	190141	288011	85554.3	130425
T3_positive	MW0146236	Asp-Pro-Asp	20733.8	20747.8	23927.6	20768.5	22787.3	25053.9	26088.9	20479.1	23949.2
T3_positive	MW0143299	4-DHEA enanthate	3961.4	3071.84	4641.68	9023.6	4456.95	4773.27	4512.42	5289.03	3550.21
T3_positive	MW0141331	12-epi Leukotriene B4-d4	2196.6	2078.82	1276.64	1464.12	2148.6	2024.45	1752.01	1677.41	1808.96
T3_positive	MW0137620	4-[(4R,5S)-4,5-bis(3,4-dichlorophenyl)-2-(4-methoxy-2-propan-2-yloxyphenyl)-4,5-dihydroimidazole-1-carbonyl]piperazin-2-one	12525.9	17085.9	4790.09	10801.1	11563.6	11407.8	4007.63	5709.97	5617.66
T3_positive	MW0152225	Leu-Arg-Gly-Pro-Ser	2047.67	971.47	615.73	2245.01	2030.41	3672.97	2148.22	1137.16	2225.1
T3_positive	MW0155807	Pro-Asp-Asp	176390	202839	207411	187750	188704	220077	231695	184874	193008
T3_positive	MW0054689	3-Oxolanosta-7,24Z-dien-26-oic acid	141993	160591	184101	161822	190028	231216	224083	179721	227689
T3_positive	MW0147962	Cymathere lactone	4112.6	6834.7	2268.45	3578.98	2469.05	2323.47	1543.09	2274.38	2176.32
T3_positive	MW0156957	Ser-Tyr-His-Asp	4091.04	8143.09	6791.75	4014.78	7432.27	9564.87	9043.59	13496	11594.3
T3_positive	MW0145724	Asn-Gln-His-Arg	20807.5	15836	19944.9	27384.6	16666.7	25555.8	14456.9	20705.3	17602.6
T3_positive	MW0011176	(3beta,17alpha,23S,24S)-17,23-Epoxy-3,24,29-trihydroxy-27-norlanost-8-en-15-one	2561.97	2699.18	810.94	942.79	2791.82	3101.57	3554.51	3437.79	3898.56
T3_positive	MW0049510	1-Myristoyl-3-adrenoyl-sn-glycerol	5607.77	9502.93	13241	35169	34367.5	16466.6	25282.3	21275	29325.7
T3_positive	MW0154405	Neu5Ac2-6LacDiNAcSp	22981.9	15007.1	17443.8	19562	2599.68	25552	16699.2	14447.1	15580.5
T3_positive	MW0144755	Ala-Thr-Tyr-Lys	3789.55	5989.95	3442.94	3411.07	2601.34	5100.87	6269.47	2424.62	6205.09
T3_positive	MW0145964	Asn-Abu-OH	24097.3	22893.8	15178	34835.6	28487.4	27729.1	21462.6	23761.2	27527.7
T3_positive	MW0153282	Lys-TyrMe-OH	79674.6	99307.2	41228.4	65172.2	69503.1	90119	75979.3	71095.1	44474.3
T3_positive	MW0157635	Thr-Glu-Lys-Asp-Glu	7367.94	7780.28	7949.18	7730.35	9089.79	8747.61	8772.56	8706.91	7932.91
T3_positive	MW0159058	Val-Leu-Asp-Phe-Glu	607.67	1764.09	2076.04	1150.6	644.46	677.14	2480.37	768.56	2175.34
T3_positive	MW0109937	Threonyllysine	1761.51	786.2	3653.35	2054.46	1773	2518.25	868.81	3562.7	555.87
T3_positive	MW0147083	Carbaprostacyclin-biotin	2962.33	2809.99	8470.62	2434.23	3741.51	1817.61	1673.65	2888.2	6804.32
T3_positive	MW0052840	5-Octadecanoyloxy-octadecanoic acid	31841	38199.6	45149.3	39371.2	49268.1	56391	65624.7	58369.6	65500.4
T3_positive	MW0141123	1,2-Dioleoyl-sn-glycero-3-phospho-(1'-myo-inositol)	28934.7	15799	13569.1	17759.4	19665.5	18002.5	38904.3	21581.8	31574.3
T3_positive	MW0126242	Prometon	201479	163773	161227	495318	213388	231029	225391	259434	211929
T3_positive	MW0010951	(5Z,7E)-(3S,23S)-24-oxo-9,10-seco-5,7,10(19)-cholestatriene-3,23,25-triol 23-D-glucuronide	5201.35	2473.49	4968.98	4525.97	4644.48	6050.63	6543.73	5182.53	5137.11
T3_positive	MW0142842	3beta-Hydroxy-4beta-methyl-5alpha-cholest-7-ene-4alpha-carboxylic acid	8109.01	5896.7	8335.57	6798.37	8570.31	8552.1	10394.5	8494.88	9156.89
T3_positive	MW0052858	5-(9Z-octadecenoyloxy)-octadecanoic acid	29394.1	38429.7	45512.3	40381.6	51233.4	61264.9	63297.7	52600.8	58029.3
T3_positive	MW0110180	Tumonoic acid I	45881.6	51754.7	30266.8	77179	52316.4	48342.1	48505.7	48489	66837.9
T3_positive	MW0049484	Glyceryl 1,3-dimyristate	15324.3	13523.8	2987.41	4954.63	7377.29	3501.61	3268.09	7633.03	19569.6
T3_positive	MW0011154	(3b,24x)-Cycloartane-3-oxo-24,25-diol	5980.02	5807.67	7225.88	6719.03	5669.74	6749.38	8076.01	6623.53	7200.76
T3_positive	MW0127784	(1R,12S,16Z,24E,26E,28Z,32S)-1,18-dihydroxy-12-[1-(4-hydroxy-3-methoxycyclohexyl)propan-2-yl]-19,30-dimethoxy-15,17,21,23,29,35-hexamethyl-11,36-dioxa-4-azatricyclo[30.3.1.0,]hexatriaconta-16,24,26,28-tetraene-2,3,10,14,20-pentone	1895.02	374.87	720.5	294.93	694.98	2188.53	8818.29	6837.88	2908.11
T3_positive	MW0079775	TG(20:0/a-17:0/a-13:0)	11565.7	12135.5	14493.7	10782.5	9414.21	11109.6	10274.1	9311.96	8285.4
T3_positive	MW0107337	Histidinyl-Asparagine	4048.59	4641.34	6412.78	978.93	733.82	7335.49	3827.98	5244.62	2583.07
T3_positive	MW0152392	Leu-Leu-Asp-Leu-Leu	2617.61	2402.76	1199.75	4112.24	1322.68	2237.94	3840.63	1602.92	4247.05
T3_positive	MW0050920	DG(22:1(13Z)/19:2(10Z,13Z)/0:0)	1846.31	2099.59	1969.39	3512.84	729.64	1401.81	698.33	1184.84	505.25
T3_positive	MW0143806	(2S,3R,4R,5S)-2-[(3S,5S,8R,9S,10S,13S,17R)-3-hydroxy-10,13-dimethyl-2,3,4,5,6,7,8,9,11,12,14,15,16,17-tetradecahydro-1H-cyclopenta[a]phenanthren-17-yl]-5,6-dimethylheptane-3,4-diol	1906.65	1461.66	1800.89	1403.89	1839.35	2042.35	2355.52	1329.68	1561.1
T3_positive	MW0160241	(2R,3R,4S,5S)-5-(1-hydroxyethyl)oxolane-2,3,4-triol	2732.21	4471.5	5578.03	2852.94	2420.5	4963.27	3706.94	4685.22	4242.36
T3_positive	MW0012833	1-Hydroxy-1-phenyl-3-octadecanone	73044.2	58187.3	42298.8	30237.6	30142.1	45402	24379.5	44038	43913.2
T3_positive	MW0157788	Thr-Pro-Ser-Cys-Asn	3736.02	3982.22	3918.44	3855.24	4205.45	4793.64	5188.21	5044.64	3965.38
T3_positive	MW0166837	(3R,4S,9R,11R)-29-(4-hydroxyphenyl)-3-methoxy-4-methylnonacosane-9,11-diol	25225.5	28474.5	17446.8	13006.6	7643.8	9725.21	6672.83	8867.2	4793.7
T3_positive	MW0049857	1-(9Z-hexadecenoyl)-2-(9Z-octadecenoyl)-sn-glycerol	32686.4	51483.8	13585.1	93658	82383.7	80433.8	63559.5	17874.1	58887.5
T3_positive	ZINC85801059	(5R)-5,8,8abeta,9-Tetrahydro-5beta-(3,4,5-trimethoxyphenyl)-9beta-[[(Z)-2-methyl-2-butenoyl]oxy]furo[3',4':6,7]naphtho[2,3-d]-1,3-dioxole-6(5aalphaH)-one	199951	197458	318529	82515.3	139857	170835	172145	292955	37298
T3_positive	MW0165328	dTDP-3,4-didehydro-2,6-dideoxy-alpha-D-glucose(2-)	376651	350966	305782	311755	303952	320294	312371	369781	101550
T3_positive	MW0129324	{4-[7,15,23-trihydroxy-11,19-bis(4-hydroxyphenyl)-4,12,20-trioxaheptacyclo[16.6.1.1(2),.1(1),(1)(3).0(2)(1),(2).0,(2).0(1),(2)]heptacosa-1(25),5,7,9(27),13,15,17(26),21,23-nonaen-3-yl]phenyl}oxidanesulfonic acid	38712.2	33777	74305	29038.7	26943	12437.4	24208.1	48675	3870.85
T3_positive	MW0130349	2,3,4,7,8,9,15,22,23,28-decahydroxy-14-(hydroxymethyl)-12,27,31,34-tetraoxo-13,25,32,35-tetraoxaoctacyclo[14.13.3.3(1),(2).0,(3).0,(1)(1).0(1),(2).0(1),(2).0(2),(3)(3)]pentatriaconta-1,3,5(30),6,8,10,19(24),20,22-nonaene-20-carboxylic acid	16219.2	8536.74	3516.26	14579.9	9983.73	5228.41	11903.3	11194.5	4009.23
T3_positive	MW0132490	3,4,5-trihydroxy-6-{4-[3-hydroxy-2-oxo-8-(3,5,7-trihydroxy-4-oxo-3,4-dihydro-2H-1-benzopyran-2-yl)-4-oxatricyclo[4.3.1.0(3),]decan-10-yl]-2-methoxyphenoxy}oxane-2-carboxylic acid	13395.6	6315.49	29432.2	6395.3	4264.36	9294.42	6423.38	19128.6	1744.77
T3_positive	MW0128741	[4-(3-{[6-({3-[3,5-dimethoxy-4-(sulfooxy)phenyl]-11-hydroxy-7-(4-oxocyclohexa-2,5-dien-1-ylidene)-2,8-dioxatricyclo[7.3.1.0,(1)(3)]trideca-1(12),3,5,9(13),10-pentaen-4-yl}oxy)-3,4,5-trihydroxyoxan-2-yl]methoxy}-3-oxoprop-1-en-1-yl)phenyl]oxidanium	31469.2	22190.5	25316.8	6282.58	20284.2	42317.6	51265.1	31362.8	17294.8
T3_positive	MW0144598	Ala-His-Phe-Asp	5054.56	1836.9	4008.29	4661.21	5193.69	5380.87	5063.14	8973.7	4344.78
T3_positive	MW0166456	3-Methoxy-4-methyldotriacontane-9,11-diol	177582	173294	179080	173693	179322	204907	240075	186865	197871
T3_positive	MW0130593	2-[7,8,9,12,13,14,17,18,19,25-decahydroxy-24-(hydroxymethyl)-4,22,27-trioxo-3,23,26-trioxahexacyclo[13.10.3.1(2),.0,(1).0(1)(1),(2).0(1),(2)(1)]nonacosa-5(10),6,8,11,13,15(28),16,18,20-nonaen-29-yl]-3,4,5-trihydroxybenzoic acid	26239	29152.3	20979.8	8467.59	26076.7	27035.7	38603.2	21629.3	11761.8
T3_positive	ZINC33830692	(2e,4e,8z)-2'-hydroxy-N-isobutyl-2,4,8-tetradecatrienamide	21299.5	31306.2	15842.5	18408.7	24638.1	12482.1	11677.2	16471.9	28080.1
T3_positive	MW0116523	1-(Pyrrolidin-1-ylsulfonyl)-4,4'-bipiperidine	3694.1	3560.71	3414.14	3175.8	3478.19	3628.98	3329.45	3147.32	3210.07
T3_positive	MW0129156	{2-hydroxy-5-[7,15,23-trihydroxy-11,19-bis(4-hydroxyphenyl)-4,12,20-trioxaheptacyclo[16.6.1.1(2),.1(1),(1)(3).0(2)(1),(2).0,(2).0(1),(2)]heptacosa-1(25),5,7,9(27),13,15,17(26),21,23-nonaen-3-yl]phenyl}oxidanesulfonic acid	69863.1	78539.6	81348.1	24681	55607.6	88173.8	70920.2	69700.2	14726.9
T3_positive	MW0135301	6-[(6,7-dihydroxy-1-oxo-8-{6,7,13,14-tetrahydroxy-3,10-dioxo-2,9-dioxatetracyclo[6.6.2.0,(1).0(1)(1),(1)]hexadeca-1(15),4,6,8(16),11,13-hexaen-5-yl}-3-(1,2,3,4-tetrahydroxybutyl)-1H-isochromen-5-yl)oxy]-3,4,5-trihydroxyoxane-2-carboxylic acid	55379.3	68900.4	54363.5	15571.8	54075.6	65753.3	76343.6	44387.8	22687.8
T3_positive	MW0153936	Mn(III)TBAP	46350.2	30048.2	75026	22575.6	24660.4	34321.7	23807.3	55168.9	5959.2
T3_positive	MW0168059	(E,2Z)-2-[amino(carboxy)methylidene]-5-oxopent-3-enoate	5631.34	554.89	6564.68	17920.3	4724.47	6586.06	7816.27	1826.32	4352
T3_positive	MW0130348	2,3,4,7,8,9,15,22,23,28-decahydroxy-14-(hydroxymethyl)-12,27,31,34-tetraoxo-13,25,32,35-tetraoxaoctacyclo[14.13.3.3(1),(2).0,(3).0,(1)(1).0(1),(2).0(1),(2).0(2),(3)(3)]pentatriaconta-1,3,5(30),6,8,10,19(24),20,22,28-decaene-20-carboxylic acid	3389.92	4336.95	1216.92	674.52	4334.03	4125.25	1505.59	3250.45	879.91
T3_positive	MW0153026	Lys-Leu-Arg-Val-Asp	15511.5	10908.3	2688.65	2330.92	2950.76	542	1710.72	636.53	729.8
T3_positive	MW0049314	[(2S)-2-[9-(3,4-dimethyl-5-propylfuran-2-yl)nonanoyloxy]-3-hydroxypropyl] 11-(3,4-dimethyl-5-propylfuran-2-yl)undecanoate	7504.18	5594.15	8241.55	84794.8	155573	76247.2	3981.22	57927.8	118847
T3_positive	MW0127765	NCGC00380334-01_C34H42O18_beta-D-Glucopyranoside, (1aS,1bS,2S,5aR,6S,6aS)-6-[[3-O-acetyl-6-deoxy-2-O-[(2E)-3-(4-hydroxyphenyl)-1-oxo-2-propen-1-yl]-alpha-L-mannopyranosyl]oxy]-1a,1b,2,5a,6,6a-hexahydro-1a-(hydroxymethyl)oxireno[4,5]cyclopenta[1,2-c]pyran-2-yl, 2-acetate	3141.81	13223.6	2001.85	662.71	1286.33	5475.42	7272.04	4236.38	2939.63
T3_positive	MW0128998	{2,6-dihydroxy-4-[4-hydroxy-7-(hydroxymethyl)-11-oxo-2,8-dioxatricyclo[7.3.1.0,(1)(3)]trideca-1(12),3,5(13),6,9-pentaen-3-yl]phenoxy}dihydroxyoxo-lambdasulfanylium	4875.76	746.64	10198.4	1480.19	12521.5	725.27	7993.91	1836.14	52136.1
T3_negative	MW0007796	Methylparaben	2890.06	4390.39	4598.91	3627.35	2283.72	1592.34	2323.95	3425.92	4153.78
T3_negative	MEDL01997	Prunasin	755.57	1474.85	2961.04	3409.06	1717.53	1458.14	1271.24	1739.9	3705.27
T3_negative	MW0127615	Epigallocatechin gallate	6029.53	3580.8	4709.2	3617.55	1874.6	3049.21	4430.52	7774.4	54070.7
T3_negative	MW0144364	Adenosine triphosphate disodium	1.98e+07	1.85409e+07	9.96711e+06	6.81014e+06	1.99006e+07	3.42762e+07	5.82301e+06	2.01309e+07	5.70762e+06
T3_negative	MW0154391	N-Ethylmaleimide-S-glutathione	55827.8	67331.2	83567.6	45132.8	85756.9	80270.3	74295.6	63202.3	110009
T3_negative	MW0009648	Ractopamine	30738.4	20801.8	32106.7	31018.1	56082.6	22541	25658	34696.5	22586
T3_negative	MW0016356	Canrenone	7783.84	26767.4	15083.6	23011	27922.9	23853.8	6161.01	12252.2	8137.01
T3_negative	MEDL02578	Cinnamtannin D1	7906.05	8066.44	5989.77	22368.4	8186.47	3941.71	2653.56	5381.14	16560.7
T3_negative	MEDN1426	9(S),12(S),13(S)-TriHOME	3780.46	3279.44	6259.74	5801.69	4288.09	1555.7	3551.98	13701.1	9523.88
T3_negative	MW0138079	Epigallocatechin	30547.1	8220.12	21347.4	58153.9	98417.2	47194.2	16852.4	63202.9	3055.56
T3_negative	MEDL02040	(+)-Gallocatechin	758142	378345	338415	1.38837e+06	811176	427655	669813	605227	598168
T3_negative	MW0108118	Malic acid	94149.2	91080.1	43088.9	155445	118579	184716	79440.3	138700	40290.2
T3_negative	MEDN0701	Itaconic acid	4711.11	5913.98	5186.74	6132.97	6619.74	8612.23	5511.69	7265.25	4931.68
T3_negative	MW0125327	4-(2-Furfuryl)-3-thiosemicarbazide	4713.83	2692.03	2927.32	9719.44	10763.7	2264.16	3415.27	3076.55	5808.54
T3_negative	MEDN0747	2,4-Di-tert-butylphenol	4438.65	3441.05	3813.18	2672.98	3975.49	4004.4	4193.92	3679.72	3912.91
T3_negative	MW0114275	Dihydroxyacetone	4542.67	4585.59	1873.64	5948.62	1354.66	4054.6	4671.37	4128.85	5504.77
T3_negative	MW0147925	Cyclo(L-leucyl-L-leucyl)	2467.08	2636.41	2736.48	2041.19	2454.63	3128.86	1511.42	1837.64	2034.66
T3_negative	MW0103351	2'-Deoxyuridine	4432.67	5006.67	5184.9	5131.88	5338.83	5526.35	5093.92	4617.45	4271.66
T3_negative	MW0002184	2,4,5-Trichlorophenol	15825.5	4827.96	24316.5	6686.91	34194.2	4587.38	20900.9	5163.32	13643.8
T3_negative	MW0002223	2,4-Toluenediamine	4774.39	4955.26	5321.22	4808.48	5448.82	5518.72	5404.81	5800.83	5324.18
T3_negative	MW0007718	Methyl 3-[[2-[4-(1-adamantyl)phenoxy]acetyl]amino]-4-hydroxybenzoate	36483.2	35760.2	38965	47140.5	25050.4	22757.8	31283.7	33680.3	51812.1
T3_negative	MW0119906	4-(4-Bromophenyl)-2-chloropyrimidine	87166.8	23208.4	57039.6	26476.4	77835.4	42435.5	54394.3	24952.1	42976.7
T3_negative	MW0111806	1D-myo-inositol 4,5-bisphosphate	35377.1	162452	28284	26329.6	111127	105815	86650.3	164847	33809.5
T3_negative	MW0002605	2-[4-(4-Methylbenzenesulfonyl)piperazin-1-yl]pyridine-3-carbonitrile	23376.7	58204.6	16198.8	30319.2	10491.6	49256.9	36675.7	99628.3	50092.5
T3_negative	FDATN01441	Phosphocreatine sodium	4376.94	5712.68	6942.61	416.65	829.84	16186.6	6068.74	10172.6	12850.1
T3_negative	MW0148309	D-Erythrulose 4-phosphate	1288.15	2294.2	2215.68	1388.72	2212.38	4708.87	1113.22	2420.45	1580.24
T3_negative	MW0005838	6-Phosphogluconic acid	6561.78	4267.46	6179.89	3285.03	3270.34	10736.2	8360.34	8846.38	5029.17
T3_negative	MW0109757	{5-Chloro-1'-[(5-chloro-2-fluorophenyl)methyl]-2,2',5'-trioxospiro[indole-3,3'-pyrrolidin]-1(2H)-yl}acetic acid	10472.8	7416.68	11443.8	374.39	410.21	17065.8	14196.5	9486.49	17018.1
T3_negative	MW0109259	(R)-3-Amino-4-(3-hexylphenylamino)-4-oxobutylphosphonic acid	48578.4	51349.7	54068.2	62658.7	50778.1	54563.7	56438.9	51903	54267.4
T3_negative	MW0105329	5-Methylhexyl acetate	4715.01	5284.37	3746.13	4291.38	3582.16	5643.21	4288.9	5506.25	4375.51
T3_negative	MEDN0602	Deoxyguanosine 5'-monophosphate(dGMP)	13244.6	34157.4	919.29	918.9	33862.3	5710.75	187680	67471.2	5271.87
T3_negative	MW0014858	eicosa-5Z,8Z,14Z-trienoic acid	2638.73	1170.95	1936.91	765.77	3623.07	3716.14	1649.82	1120.01	1174.61
T3_negative	MW0009654	Rebamipide	5050.79	6695.01	6179.39	6144.03	5584.38	8245.2	5186.18	5867.46	5913.35
T3_negative	MW0159457	Zineb	16254.5	13403.5	17194.8	17141.5	17355.5	13920.8	16218.8	14228.4	15965.5
T3_negative	MW0159735	Triton X-100	11233.6	11729.2	11841.9	13602.8	11797.6	14667	13646.5	13039.6	14820.7
T3_negative	MEDN1239	5-O-(1-carboxyvinyl) -3-phosphate	4088.53	48044.2	21431.1	49174.5	27605.2	27166.2	62018.1	39382.8	53301.2
T3_negative	MW0117166	(4-Amino-piperidin-1-yl)-pyridin-4-yl-methanone	1875.09	3234.8	1237.63	814.07	783.22	519.91	552.44	499.64	2532.19
T3_negative	MEDN1837	3,5-Di-tert-butyl-4-hydroxybenzyl alcohol	18992.7	19093.1	16118.3	19685.7	17417.4	18866.6	19692.3	20200.2	17875.5
T3_negative	MW0004557	Benzoic acid, 4-[4-(2-butoxyethoxy)-5-methyl-2-thiazolyl]-2-fluoro-	18078.4	29397.5	12855	50425.8	43511.1	37408.2	14342.5	41879	34518.2
T3_negative	MW0115489	Xylitol	51813.8	49704.5	34479.7	68575.4	32573.4	69806	58622.3	57704.7	79451
T3_negative	MW0156581	Inositol	588376	445897	921976	659937	827523	709811	567297	585735	1.10681e+06
T3_negative	MW0009002	N-cyclopropyl-11-(3-hydroxy-5-pentylphenoxy)undecanamide	10255.9	8663.76	10365	5461.54	9610.91	9677.26	12248.6	7139.3	7528.8
T3_negative	FDATN01006	Sodium pantothenate	277414	158888	148081	699496	235026	359726	72814.5	190553	144732
T3_negative	MW0141884	Poly(galactosylglycerol phosphate)	1154.27	1603.33	1569.52	1254.15	887.16	1565.07	1353.9	1401.36	1354.02
T3_negative	MW0052482	(4R,5S,15R)-15-[(2S,3R,4R)-3,4-dihydroxy-6-methyl-5-methylideneheptan-2-yl]-4,5-dihydroxy-2,16-dimethyl-9-oxatetracyclo[9.7.0.02,7.012,16]octadecan-8-one	95616.7	89635.7	102129	92797.4	103796	105333	111550	100692	101957
T3_negative	MW0103505	Coenzyme A	2572.31	4271.13	2774.71	3327.18	2860.1	3086	3065.11	3365.53	1400.7
T3_negative	MW0157231	Streptidine	31040.1	40061.5	19785	26915	23369.4	46428.3	32952.5	40253.8	26703.2
T3_negative	MW0143251	(4-Amino-2-methylpyrimidin-5-yl)methyl trihydrogen diphosphate	21180.9	22663	21123.8	21408.2	22080.2	24514.8	22307	21418.1	21258.7
T3_negative	MW0118177	2-{[5-(4-bromophenyl)-4-methyl-4H-1,2,4-triazol-3-yl]thio}acetohydrazide	9092.35	5875.61	17080.1	7424.59	13969.9	9498.17	9227.12	8900.58	16938.2
T3_negative	MW0054320	Leukotriene B4 dimethylamide	35670.4	37289.3	34525.4	40045.1	44245	58582.7	41483.6	51076.9	44242.2
T3_negative	MW0126754	Theobromine	1492.99	3171.04	5069.12	4745.11	1165.62	3192.5	3169.52	4361.18	4265.27
T3_negative	MEDN0109	Hyodeoxycholic acid	11196.9	18196.2	11368.3	20721.4	13842.2	14076.4	39084.2	67961.2	25632.4
T3_negative	MEDN0654	3-Methylsalicylic acid	4718.74	5558.16	3441.62	18823.3	7377.31	5241.8	7491.05	9060.22	5712.89
T3_negative	MW0115788	tert-Butyl 1H-indol-4-ylcarbamate	4713.2	4785.1	5387.94	4424.85	4947.87	5467.52	5260.24	4332.89	5102.78
T3_negative	FDATN01530	Zofenopril calcium	7093.24	11999.8	6558.53	2147.7	9728.48	9433.11	11001	10764	6208.27
T3_negative	MW0103374	BzATP	2581.61	28715.3	5013.11	7770.18	9961.11	23586.5	64912.9	46897.2	13237.1
T3_negative	MW0115263	Sedoheptulose 1,7-bisphosphate	2910.97	2278.42	3195.08	956.77	2222.83	1513.64	2066.88	1657.15	1008.21
T3_negative	MW0108296	Methyl dihydrogen phosphate	971.51	1454.47	1048.86	1409.36	1993.44	1366.25	1439.26	1680.06	1753.28
T3_negative	MEDL00638	Taurocholic acid	5057.56	4987.25	4526.08	5056.04	4682.34	4233.82	4370.95	4901.58	4392.54
T3_negative	MW0154380	[(2S,3S,4R,5S)-2,3,4,5-Tetrahydroxy-6-[(2S,3R,4S,5R)-3,4,5-trihydroxyoxan-2-yl]oxycyclohexyl] (3R,4'S,6'S,7'R)-6-bromo-4'-hydroxy-4'-methyl-2,12',14'-trioxospiro[1H-indole-3,5'-2,9,11,13-tetrazatricyclo[8.4.0.03,7]tetradeca-1(10),2-diene]-6'-carboxylate	13621.2	5931.91	6104.58	2145.16	12001.3	18147.5	12700.9	17778.5	11234.9
T3_negative	MW0114186	Deoxycytidine diphosphate	6495.72	6579.73	8968.93	20480.5	2535.17	10144.1	11799.7	9668.78	32065.7
T3_negative	MW0156403	15,18-Ethano-3,25-methano-16,4-benzoxaazacyclotricosine-1,5,17,21,26(4H,18H)-pentone, 10,11,12,13,14,15-hexahydro-11,13,22,24,27-pentahydroxy-6,10,12,14,20,23,28-heptamethyl-, (10S,11S,12R,13S,14S)-	4633	4838.28	1355.83	4187.42	8122.2	8583.67	2649.98	4653.94	1398.07
T3_negative	MW0148959	Epithienamycin F	459275	446335	449796	57020	271672	562612	562301	518952	206396
T3_negative	MW0017031	Chamissonolide	57118.6	52082.6	60267.5	51385.6	55768.3	54095.4	68472.5	50321.7	56620
T3_negative	MW0142498	2-N-Dodecyltetrahydrothiophene	2168.76	3289.72	1572.78	3698.47	4109.26	3522.09	2445.59	4132.24	801.37
T3_negative	MW0108813	N-lactoyl ethanolamine phosphate	55306.9	61750.7	55863.9	109566	67835.1	39902.5	26308.3	67877.8	32217.9
T3_negative	MW0054957	Mevinphos	5.00755e+06	3.67914e+06	5.4697e+06	4.85851e+06	5.89369e+06	3.1364e+06	2.16496e+06	5.3166e+06	1.78914e+06
T3_negative	MW0158037	Trichilin A	5044.26	4793.46	4774.32	4406.8	5147.96	5580.65	5671.39	2936.17	5938.15
T3_negative	MW0106168	Citric acid	5.01234e+06	3.62864e+06	5.05302e+06	4.32029e+06	4.01231e+06	5.01447e+06	4.33806e+06	4.4648e+06	4.28156e+06
T3_negative	MW0105417	Acetyl tributyl citrate	157728	108120	170683	92615.5	82194.1	112671	204033	203902	192040
T3_negative	MW0114976	Natamycin	4276.33	4488.98	4849.63	3881.48	4224.39	2789.41	5066.56	4335.43	4081.34
T3_negative	MW0010166	Phosphoric acid	625552	435612	455649	579257	525072	359649	616072	553348	379773
T3_negative	MW0009631	Quizalofop	4737.59	3311.69	5631.52	3379.65	5577.47	2776.05	2053.73	4237.36	1089.66
T3_negative	MW0119986	4-(Methylnitrosamino)-1-(3-pyridyl)-1-butanol	7341.1	8750.22	7656.56	7216.08	6291.12	8141.52	8488.82	8169.08	6856.65
T3_negative	FDATN00053	Fludarabine phosphate	24565.9	16065.5	14373.8	54371.2	7094.14	25479.7	29326.7	20154	79333.9
T3_negative	MW0156458	S-(2-Chloroethyl)glutathione	32332	15917	13472.7	55896.6	56544.7	24810.2	39030.6	24655	33925.2
T3_negative	MEDN0212	Threitol	16770.9	17137.3	13294.7	18561.1	16420.9	18218.1	18571.5	18000.3	18998.1
T3_negative	MW0113916	Alpha-Phosphoribosylpyrophosphoric Acid	14166.2	13351.9	4493.26	38009.3	33365.5	699.87	13768.2	7777.68	15679.2
T3_negative	MW0001876	2-(4-Bromophenoxy)-2-methylpropanoic acid	3626.83	3812.12	3485.71	3544.01	4441.88	3482.82	4144.4	2916.17	3465.97
T3_negative	MW0102977	Triptophenolide	209486	268541	420139	305573	212203	142144	167562	243041	348186
T3_negative	MW0000596	(2-Bromo-4-fluorophenyl)methanamine	16877.7	17443.5	14213.4	14464.6	15997.2	16543.7	15081.6	14829.4	16206.3
T3_negative	MEDN1160	Mevalonate 5-phosphate	47619.7	29744.8	41047.6	21641.1	55875.2	18320.5	31396.6	31591	14794.6
T3_negative	MW0144065	7-Chloro-2-dibenzofuranol	2272.41	1804.85	4267.08	4704.64	1234.68	2895.65	4245.86	2601.93	5640.27
T3_negative	MW0193946	L-Tryptophan	262941	230016	184325	237198	141319	124405	160627	169238	260649
T3_negative	MW0142824	3beta,21-Dihydroxy-pregna-5,7,9(11)-trien-20-one diacetate	29588.2	32372.9	35077.6	33473.1	28609.3	36155.3	35201.6	31325.3	32589.7
T3_negative	MW0144117	9,11-methane-epoxy Prostaglandin F1alpha	950.19	1787.76	2124.36	1838.14	858.02	710.28	2870.96	2060.42	1505.02
T3_negative	MW0147097	Carboxy phosphate	168449	156780	107994	457429	227022	110751	139872	104270	221672
T3_negative	MW0143197	4,4'-Dihydroxy-alpha-methylstilbene	40240.4	56295.3	34599.9	12619.5	30771.1	87423.8	42887.4	36090.1	66720.4
T3_negative	MW0155445	Phe-gly	247561	217523	372933	192248	278727	229797	237892	314692	208259
T3_negative	MW0015534	Acetyl coenzyme A	59224.7	11150.5	52250.6	14447.8	17054.5	10419.8	13664.3	18267.4	8181.4
T3_negative	MEDN1433	6-trans-12-epi Leukotriene B4	5304.11	7149.67	3782.27	4614.72	5156.46	5129.23	4180.62	4159.49	4835.59
T3_negative	MW0141517	17-[[3-(1-Pyrrolidinyl)propyl]imino]androst-5-en-3beta-ol acetate	14241	13272.8	13892.1	8977.87	13019.8	13262.4	21629.2	10973.5	12663
T3_negative	MW0141999	2-(4-Hydroxyphenyl)-5,6,7,8-tetramethoxy-2,3-dihydro-4H-chromen-4-one	11379.5	9363.64	6460.23	6727.29	8384.53	11267.8	17641.6	16149.4	4347.93
T3_negative	MW0141493	16-Oxohexadecanoic acid	3442.07	1607.32	3688.42	4069.86	4619	4604.56	2602.24	4455.5	3302.24
T3_negative	MEDN1206	3-Sulfocatechol	40560.4	11242.8	46041.1	21358.4	55852.4	21676.2	23792.7	12717.1	53529.6
T3_negative	MW0106190	Creatinolfosfate	38785.4	27852.3	41116.9	38793.3	47556.4	25679.7	18873.1	45657.8	15121.3
T3_negative	MW0149406	Gallocatechin-(4alpha->8)-epigallocatechin	66858.5	78332	24544.6	20519.6	42534.9	58233.7	78221.8	67574.8	38361.6
T3_negative	MW0013907	3a,7b,12a-Trihydroxyoxocholanyl-Glycine	14605.9	14788.3	15360.5	9325.77	13536	15236.1	19093.1	12229.8	13202.6
T3_negative	MEDN0506	N-Acetylglucosamine 1-Phosphate	5926.19	10101.7	4251.83	6575.48	4735.37	4917.63	7172.4	5137.83	14960.8
T3_negative	MW0139282	Pentamycin	14648.4	11776	16162.4	17797.6	24855.3	11799.1	9529.6	15710.4	5859.88
T3_negative	MW0157084	S-methyl-5-thio-alpha-D-ribose 1-phosphate	5411.22	4730.39	6390.61	3345.17	2514.76	3352.88	1103.88	3776.95	2729.62
T3_negative	MW0109741	S-Nitroso-N-acetyl-DL-penicillamine	8357.79	9182.78	8003.06	11235.9	7543.3	9448.89	12462.1	8785.35	45434
T3_negative	MW0011956	1,4-Nonanediol diacetate	1513.77	6534.55	1981.24	4734.04	4093.58	5704.47	2923.12	3601.05	4403.35
T3_negative	FDATN01519	D-phenylalanine	301165	243419	276254	278826	165208	167472	205960	244462	290073
T3_negative	MW0114676	Ketorolac	11553.2	8106.41	11766.7	9371.34	11629.6	9117.69	11072.9	9243.64	10919.7
T3_negative	MW0054613	LPE(20:4/0:0)	8050.22	8534.31	4413.23	13084.1	8008.45	8847.85	7714.61	6447.77	6593.93
T3_negative	MW0010940	(20S)-17,20-dihydroxypregn-4-en-3-one	4327.45	8192.44	3038.78	12321.4	3152.55	2388.65	5209.74	11509	6985.52
T3_negative	MW0169001	Cytidine-5'-triphosphate	44709.4	48234.7	25751	13972.8	74479.2	40943.6	16178.3	32134.4	41528.5
T3_negative	MEDN0479	4-Methylvaleric Acid	6520.28	7077.68	8467.66	7952.6	6898.83	7264.96	8161.19	8585.54	6742.09
T3_negative	MW0126804	3',5'-Cyclic dtmp	2437.49	1996.74	3320.05	650.34	807.61	3238.05	2330.39	3696.17	4092.39
T3_negative	MEDN0110	Glycoursodeoxycholic acid	2776.13	6477.26	3224.03	6748.93	1423.75	5290.59	3740.32	5311.18	6517.46
T3_negative	MEDP1136	D-Fructose-6-phosphate	1.62865e+06	914600	2.86729e+06	625375	408990	3.54911e+06	1.88648e+06	1.84746e+06	1.9077e+06
T3_negative	MW0155618	Plaunotol	585.64	1362.83	2356.08	1032.13	1760.35	492.75	4479.9	2246.56	2580.1
T3_negative	MW0138810	Longistylin C	1126.65	1254.95	426.52	858.1	1131.45	1494.46	1165.62	1638.33	670.61
T3_negative	MEDN1141	Apocholic acid	3795.97	3523.53	1547.23	1904.68	2680.08	2711.41	5027.37	4079.95	4458.93
T3_negative	MW0009934	Tolbutamide	2706.37	1778.64	3051.15	1529.05	1415.72	2772.57	3482.81	2825.64	1010.17
T3_negative	MEDP0129	Phenethylamine	3723.22	4918.34	5127.21	4883.53	4924.34	5251.74	4887.31	5377.56	5228.85
T3_negative	MEDN0379	FFA(13:0)	1520.6	2679.62	864	1147.21	2363.12	1548.63	2703.52	1650.05	952.61
T3_negative	MW0004830	4-chloro-3-{5-[(2,4,6-trioxotetrahydropyrimidin-5(2H)-ylidene)methyl]-2-furyl}benzoic acid	550990	477230	804795	649072	804465	635842	582361	508862	1.28174e+06
T3_negative	MW0126432	Resorufin	399.98	196.42	463.12	355.66	237.76	340.24	265.13	584.14	315.03
T3_negative	MW0103702	Uridine 5'-triphosphate	74046.7	91843.3	69946.8	38749.8	50476.2	46924.3	33430.7	77140.4	68988.8
T3_negative	MW0103519	Cytidine-5'-diphosphate	17498.2	23629.7	13177.5	15558.4	25779	26000	27715	33029.9	20180.8
T3_negative	MW0004136	3-methyl-N-naphthalen-2-ylbutanamide	4315.87	5390.35	4362.11	1671.67	3748.38	4698.31	4853.91	4296.35	5623.21
T3_negative	MEDL00328	UDP-xylose	18584.5	16959.1	19389.5	8472.03	13062.2	6338.36	33782.2	31748	26440.8
T3_negative	MW0121842	7,8-Dimethyl-10-(2'-acetoxyethyl)isoalloxazine	9370.24	10657.2	11619	9903.59	10015.4	11909.6	10841.7	10581.4	10862
T3_negative	MW0016123	3-Hydroxyisovaleric acid	6602.11	3327.15	4576.42	1846.65	2544.08	3326.05	4954.67	3537.67	3608.46
T3_negative	MW0169046	Deethylatrazine	968.11	1489.1	2639.63	2131.95	2056.88	787.28	2443.31	1624.14	3448.52
T3_negative	MW0109053	Penicillin g	21393.8	24896.9	55997.9	21271.2	18902.2	16920.3	10325	14408.8	34688.6
T3_negative	MW0110295	Tyrosyl-tryptophan	37254.8	30130.5	39799.2	31147.3	35905.7	30917.9	37798.2	28807.7	34345.6
T3_negative	MW0106563	D-threo-Isocitric acid	34431.6	18286.1	34920.5	25039.1	27889.7	27263.5	24002.5	20129.3	43865.9
T3_negative	MW0103677	Toyocamycin	21217.3	15477.3	13275.6	20028.7	16795.2	24430.4	17673.9	19315.6	12660.4
T3_negative	MW0124192	Furmecyclox	5690.09	5342.27	4781.31	3109.3	4438.23	4008.27	5068.3	5483.02	4664.83
T3_negative	MW0109774	Suberylglycine	3401.22	3055.4	4235.14	4272.5	3393.28	3630.25	5704.25	4720.36	4964.13
T3_negative	MEDN0413	Ethylmalonic acid	4088.7	5689.43	5005.95	7650.93	6048.19	6738.47	6588.43	6846.02	6042.59
T3_negative	MW0114040	Carboxyaminoimidazole ribotide	58206.3	48990.3	66675.9	53426.3	68127.1	153023	52546.7	140837	98012.9
T3_negative	MEDN0383	FFA(18:2)	3675.43	4428.99	7245.84	9654.99	5650	3214.89	8458.01	10274.9	4986.12
T3_negative	MW0107878	L-Homocysteine sulfonic acid	64456.2	251165	48455.1	76727.6	277553	172923	192050	259113	63479.8
T3_negative	MW0150045	Glu-Leu	3183.68	2930.85	1544.94	3358.64	1666.52	3437.71	908.62	3228.49	4023.38
T3_negative	MW0148548	Dimethyl telluride	21530.6	22589	18103.5	20279.8	20181.3	18472.7	18107.1	24008.3	18862
T3_negative	MW0014489	4-Hydroxybutyric acid	14730	7848.46	8371.53	8060.78	7323.38	6266.45	8435.26	9172.93	17178
T3_negative	MEDP1055	DL-Glyceraldehyde 3-Phosphate	369219	371513	275309	172292	373248	362249	338261	326667	211158
T3_negative	MW0105428	Acetylphosphate	5430.71	5708.53	4805.68	7604.36	8083.7	3154.12	2966.59	4509.95	6240.13
T3_negative	MW0007401	Isocarboxazid	7917.42	7959.61	10800.9	9360.59	9011.69	9196	10608.6	9310.3	11037.6
T3_negative	MEDL02772	D-Erythrose 4-phosphate	61620	81299.7	92670.2	17662.4	31411	202288	98339.7	74972.7	71867.6
T3_negative	MW0105941	Asp-Asp	3026.03	3050.64	3274.34	2853.1	3136.24	3321.37	2706.47	3129.93	2380.9
T3_negative	MW0146351	Aspidin	5153.06	2525.51	2008.75	56914.8	4176.52	10563.8	8141.24	3938.17	2701.08
T3_negative	MW0103459	Adenosine tetraphosphate	28348.6	40702.2	19387.6	8589.66	45066.4	66539.8	35070	33628.3	13508.3
T3_negative	MW0055311	Nicotinuric acid	48622.8	41058.9	33713.4	52319	49629.3	16630.3	58773.9	33297.7	47775.8
T3_negative	MW0103706	Uridine-5'-diphosphate	77622.9	133706	95613.6	60347.7	80095.6	141586	144638	198326	85806.9
T3_negative	MW0103709	Uridine-5'-monophosphate	37446.2	41623.7	40504.3	31246.6	31486.6	35352.1	48480.5	33679.7	42280.1
T3_negative	MW0114377	Xylose	77762.4	56729.4	68528.4	62263.1	89255.8	84029.4	90382.4	79907.9	58429.4
T3_negative	MW0103627	NADH	4.91592e+06	7.95817e+06	2.82213e+06	879322	5.64077e+06	5.27146e+06	5.56071e+06	4.85086e+06	1.73842e+06
T3_negative	MEDP2797	Testosterone	47880.1	46718.6	62304.2	37339.5	40792.3	42972.5	42826.3	51362.4	53776
T3_negative	MW0002000	N-Benzoylanthranilic acid	447810	326678	492008	446123	544044	291585	201896	487342	161881
T3_negative	FDATN01275	Clebopride (malate)	6765.54	5515.41	7987.51	6963.44	6192.82	4951.6	7558.32	5621.44	7606.39
T3_negative	MW0103572	GDP-glucose	129531	96196.1	54659.2	89313	109464	108500	90851.3	161407	50604
T3_negative	MW0063581	Sn-glycerol-1-phosphate	14592.7	19526.7	15854	22816.5	16063.2	15941.7	14785.8	16254.5	18145.6
T3_negative	MW0141757	1-Hydroxy-2-naphthaldehyde	41940	61890.5	51061.1	36508.1	27982.8	45876.8	19573.8	27008.3	52659.4
T3_negative	MW0114156	Fructose	66664.5	61580	49765.1	103028	29980.6	100723	81637.3	92917.7	106664
T3_negative	MEDN0305	Creatine	63173.8	75223.4	65049.7	63117.2	87085.5	87253.2	79216.7	72918.7	64847.4
T3_negative	MEDN0655	Hydantoin-5-propionic acid	15628.9	16144	9291.29	10009.2	15122.3	14187.2	14145.9	12891.4	14359.2
T3_negative	MW0115322	Sucralose	67442.2	52441.9	88761.6	95291.6	89457.3	75110	67659	66006.7	143079
T3_negative	MW0107683	L-cystathionine	900.9	259.52	355.41	5099.77	2862.53	426.02	770.53	962.37	1152.31
T3_negative	FDATN01488	L-Glutamic acid	15933.5	17410.5	9116.48	38102.5	34331.5	18221.4	14193.9	13956.4	10834.2
T3_negative	MW0106988	Glutamine	28952.1	36892.4	28458.1	141679	80293.6	34580.7	32064	39213.1	38744.4
T3_negative	MEDN1519	Adenosine-5'-triphosphate	5.25176e+06	1.45021e+07	3.38829e+06	2.54897e+06	4.00812e+06	1.18818e+07	1.48046e+06	5.2828e+06	2.4242e+06
T3_negative	MW0109669	L-Serine	1214.43	736.49	1857.45	2332.14	776.94	1605.16	1448.22	1753.52	552.28
T3_negative	MW0169879	Succinate	13178.8	13932.9	10884.5	15437.4	15994.5	14122.4	10476.1	14245.2	12524.8
T3_negative	MW0150241	Glucocheirolin	30740.2	54871.8	20101.2	3485.54	27830.1	36364.9	25830.8	29523.7	12256.4
T3_negative	MW0108210	Methazolamide	268327	293073	279253	268222	293148	315568	285097	293778	269705
T3_negative	MW0125214	Moreollin	20989.7	18419.5	24567.6	18856.2	21480.9	19211.6	23113	17687.2	20328.1
T3_negative	MW0005966	Acitretin	49551.7	92860.3	82759.2	194104	78915.8	102638	25020.2	69735.2	76463.8
T3_negative	MEDN0374	(±)9-HpODE	5895.32	8178.79	10199.3	9382.06	5324.8	8194.24	7724.06	8404.82	5762.3
T3_negative	MW0014655	5,8-Epoxy-5,8-dihydro-3-hydroxy-8'-apo-b,y-carotenal	29926.1	32307.5	29035.7	27275.7	31337.3	36591.1	48049.3	43521.3	36337
T3_negative	MW0014719	5beta-Cholanic acid	7960.2	8905.98	7106.57	11207.2	8322.13	8643.33	8678.22	9130.46	9236.01
T3_negative	MW0015482	9-Oxohexadecanoic acid	13257.5	13880	13428.7	13601.9	16059.1	18693	21936	25180.3	14637
T3_negative	MEDN0807	FFA(14:0)	3256.32	3053.44	3855.55	3108.95	2565.38	2989.79	2679.66	1942.43	2734.01
T3_negative	MW0107214	Taurocyamine	10605.6	7383.01	5771.77	11802.4	9604.95	5362.16	9504.85	10233.5	7260.77
T3_negative	MW0009907	Thimerosal	6031.49	32310.3	17064.9	2941.06	37013	37110.8	60902.8	64265.2	3315.86
T3_negative	MW0108930	Nummularine A	6777.84	5937.95	4655.34	5615.51	4375.9	6647.47	5742.57	2842.47	6794.36
T3_negative	MW0004017	2',5'-Dichlorobiphenyl-3-ol	29606.5	32763	23838.5	32520.2	29135.4	31503.6	32336.7	34040.9	24390.2
T3_negative	MW0168231	Miraxanthin-V	942.23	696.56	1047.99	1563.86	1569.59	1216.26	2217.43	1544.92	1521.33
T3_negative	MW0123891	Ethionamide	2362.49	2721.55	3145.67	3185.16	3096.54	3139.42	3164.55	3300.54	3327.3
T3_negative	MW0115332	Sinigrin	12712.1	31250.9	4171.86	161665	12792.6	18354.4	83798.7	30875.1	169562
T3_negative	MW0063454	(1E,6R,11R,13R,14S,15S,19E,21E,23S,27R)-27-hydroxy-23-[(1S)-1-hydroxyethyl]-9,15-dimethylspiro[4,12,17,24-tetraoxapentacyclo[21.3.1.113,16.06,11.06,15]octacosa-1,9,19,21-tetraene-14,2'-oxirane]-3,18-dione	3820.16	3655.15	4500.94	4076.27	4257.13	4042.01	4450.05	4795.48	4876.78
T3_negative	MW0137263	Acetylsalicylsalicylic acid	457962	458023	366796	294141	425670	400077	406913	434422	359979
T3_negative	MW0114308	Mannose	5792.9	4726.96	6359.78	6884.32	5300.49	7685.8	4554.53	8599.6	7213.42
T3_negative	MW0169520	Nadide	3754.02	4798.05	1583	9741.58	10538.8	7195.77	10012.6	2093.93	6142.31
T3_negative	MEDP1010	NADP+	9017.55	4491.26	4052.25	14815	13818.6	16242.9	10003.1	20902.4	3608.55
T3_negative	MW0103629	NADPH	5016.62	4490.46	943.28	1848.64	2168.62	2171.54	1703.82	2888.06	861.85
T3_negative	MW0126337	Pyridoxamine phosphate	5397.08	5752.14	4856.49	6049.92	4605.15	3087.84	4076.62	5116.06	4584.26
T3_negative	MW0103710	Uridine-diphosphate-N-acetylglucosamine	407800	277447	328773	266834	345225	193182	258373	265033	360922
T3_negative	MEDN0239	Gluconic Acid	131199	117782	110973	105771	146610	149008	144656	141397	103496
T3_negative	MW0103713	Xanthosine-5'-monophosphate	14020.5	8216.39	19430.8	13369.2	12367.4	2453.41	2591.56	9714.44	8575.07
T3_negative	MW0126274	Psilocybine	2741.71	2812.62	1497.37	4896.24	560.1	1095.46	2345.59	2076.06	1266.95
T3_negative	MW0139871	Tricetin	9109.53	7247.74	8850.46	9427.29	10573.6	9152.2	11000.6	8678.91	45619.5
T3_negative	MW0139261	Pectolinarigenin	175.49	109.1	63576.6	523.11	85.52	235.11	174.56	5836.31	34.88
T3_negative	MEDN0335	Methylmalonic Acid	2707.83	4659.78	3485.04	5602.4	2298.41	1180.42	4444.25	1934.24	4374.93
T3_negative	FDATN00935	Sulfisomidine	133951	133965	65989.9	63663.6	82709.6	66704	119031	84518.9	90561.8
T3_negative	MW0003089	2-Hydroxy-2-phenylpropanoic acid	3245.27	1975.57	2436.88	798.04	497.09	714.82	1451.61	732.92	1779.97
T3_negative	MW0148607	3,3'-Diethylthiadicarbocyanine iodide	7639.99	59043.2	20064.1	18329.6	7029.43	17400.6	22631.8	14225.8	57350.8
T3_negative	MW0121803	6,6'-(1,2-phenylene)bis(1,3,5-triazine-2,4-diamine)	4732.37	4718.51	6449.25	5867.47	5750.52	6135.77	5534.48	5501.63	5326.9
T3_negative	MW0146833	Borreverine	5394.87	4902.99	5174.28	4999.95	5585.2	5436.65	5973.86	5173.28	5106.14
T3_negative	MW0136622	6-Bromo-4-chloro-3-formylcoumarin	34990.8	19869.5	34713.8	39969.4	27140	5684.8	15992.9	22969.2	5004.16
T3_negative	MW0055369	Norethindrone acetate	28546.4	31427.2	29225.2	41898.3	40140.5	37101	24888.5	33896.6	24265.6
T3_negative	MW0146562	Bentazone-sodium	111714	97186.3	115732	55264.1	39802.4	183050	121549	113681	141112
T3_negative	MW0146491	Azafrin	45973.4	54600.1	53099	42128.8	47679.2	59237.3	60250.8	49507.7	50302.5
T3_negative	MEDN0399	FFA(20:0)	1983.59	2357.73	6785.09	593.44	1745.31	8750.21	6540.46	3417.61	5588.4
T3_negative	MW0012560	16-Hydroxyhexadecanoic acid	16593.6	13439.6	14542.9	13832.6	18701.2	18663.2	25355.2	16865.5	15628.9
T3_negative	MEDN0658	Hexadecanedioic acid	4892.19	11002.9	4047.75	18012.2	9122.4	9621.8	6802.92	7554.91	7440.03
T3_negative	MW0011832	1,11-Undecanedicarboxylic acid	8070.69	12831.1	9066.85	10993.6	12909.7	16952.2	11800.5	13844.8	12146.4
T3_negative	MW0063692	Suberic acid	9759.27	11354	7806.68	9726.58	10885.3	11403.6	11421.7	12234.4	9352.65
T3_negative	MW0131370	Desaminotyrosine	5845.63	7620.54	7943.34	12762.8	7011.52	7955.24	9041.65	8713.55	9231.61
T3_negative	MW0107617	Kojic acid	27407.3	42766.4	40981.4	44642	41037.2	26999.9	36549.7	37679.2	28934.7
T3_negative	MEDN0061	N-Phenylacetylglycine	9112.23	7380.88	9077.9	17626.7	4416.54	5806.55	6258.83	5350.62	5676.08
T3_negative	MEDL00439	Lactic acid	784314	551832	665887	1.0204e+06	585268	796506	1.04725e+06	796819	1.05804e+06
T3_negative	MW0114557	Glucotropaeolin	7198.2	614.43	4495.98	5802.7	4771.49	7732.93	41298.3	19834.4	11627.5
T3_negative	MW0000271	Guvacine	266009	281298	302518	268328	280068	305274	293492	272447	283663
T3_negative	MW0142383	Leucinic acid	60933.1	35490	40849.8	16807.6	25915.2	23244.9	35647.6	29416.3	28979.6
T3_negative	MW0007319	Hippuric acid	38053.4	36627.8	26127.3	65379.8	16026.9	18861.6	18627.2	11856.1	17608.8
T3_negative	MADN0626	1,6-di-O-phosphono-D-fructose	54112.1	111468	27736.9	24143.4	196196	109251	124156	171360	33555.3
T3_negative	MW0168845	Biochanin A	29697.8	9715.58	289394	1959.3	3468.19	16176.5	57117.3	30324.1	50640
T3_negative	MW0123516	Dehydroascorbic acid	8376.98	8281.2	7332.97	13002	8281.9	7419.29	8341.09	8731.23	11730
T3_negative	MW0114504	Galbeta1,3GlcNAc	11863	19539.3	7309.07	18075.3	16489.1	18724.6	9928.11	12322.8	4779.83
T3_negative	MW0169290	Icariin	7177.91	5641.24	7318.35	6013.22	6585.39	6231.21	7251.36	5381.47	6038.35
T3_negative	MW0004001	3-Furoic acid	827291	600143	816590	732239	655899	776471	705281	736548	712470
T3_negative	MW0114203	D-fructofuranose 1,6-bisphosphate	385244	2.58169e+06	393630	398118	991945	1.51575e+06	1.33828e+06	2.35571e+06	513009
T3_negative	MW0000324	Lupinine	16659.4	58276.9	17980.2	33280.2	30552.6	41413.6	18109.2	30633.2	33084.1
T3_negative	MW0169017	Daidzein	6774.17	6549.7	6453.73	8431.63	6550.89	5816.82	7558.85	8195.07	5610.04
T3_negative	MW0103464	Adenosine-5'-phosphosulfate	2.70919e+06	6.1781e+06	5.83342e+06	6.04309e+06	7.00565e+06	4.9258e+06	5.38389e+06	7.0655e+06	1.012e+07
T3_negative	MW0124161	Formononetin	16789.6	13589.7	20865.5	21611.8	29162	10827.8	5856.35	25667.9	3898.34
T3_negative	MW0114887	Muramic acid	14108.6	16473.2	25863.8	18977.1	17523.4	23349.5	29879	21546.9	21563.3
T3_negative	MW0139217	Osthenol	45263.1	42574.3	44366.3	42294.6	46587.9	46460.5	48171.9	43074.9	46026
T3_negative	MW0015996	Aucubin	4078.93	4805.5	4353.12	13433.2	5980.87	6064.7	4060.24	11246.7	13011.9
T3_negative	MW0007527	Lucidin	55088.2	40447.2	55097.2	53972.3	129813	45428.3	64331.2	37695.5	49083.2
T3_negative	MW0006337	Bergenin	3700.31	5065.46	730.03	7770.68	2822.46	5574.6	1795.61	4035.12	1983.84
T3_negative	MW0114562	Glyceric acid	3572.01	6284.76	3291.21	4809.78	4542.66	3341.13	7088.78	6341.21	8500.27
T3_negative	MW0015301	8-Amino-7-oxononanoic acid	28417.9	47595.9	24439.2	34753.9	25652.4	38189.8	18699.5	37071.5	33665.8
T3_negative	MW0000342	Morphinone	3955.94	3667.17	3697.92	4184.9	3777.6	3641.26	3695.66	3725.92	3307.23
T3_negative	MW0015942	Asiatic acid	14278.5	18313.6	12974	21496.5	11987.9	18233.6	18501.1	15800.6	23078.4
T3_negative	MW0140011	alpha-Linolenic acid	477.14	2286.73	11135.4	2044.28	1782.91	443.42	1912.66	1311.89	3345.34
T3_negative	MEDN0428	N6-Succinyl Adenosine	8769.05	8801.25	4166.25	22948.4	10621.1	15194.2	4385.58	13365	8992.55
T3_negative	MW0000277	Harmine	3988.97	1217.62	2434.17	1045.99	749.32	703.92	1310.21	1264.12	1283.63
T3_negative	MW0114623	Indolylmethyl glucosinolate	1.14484e+06	435234	1.09404e+06	1.05252e+06	1.04123e+06	938323	294212	99658.1	1.21243e+06
T3_negative	MW0150660	Guanosine 5'-diphosphate sodium salt	21880	126899	60931.9	48772.2	64913.9	113370	105398	200606	93439.1
T3_negative	MW0117878	2,4,6,8-Decatetraenoic acid dehydropiperidide	9109.89	8838.84	8972.58	8645.19	8724.9	9298.17	10544.8	8456.33	9126.87
T3_negative	MW0103498	2-Chloro-2'-Deoxyadenosine	8167.8	6909.58	8946.01	7641.06	7388.24	16232.2	17239.2	6369.89	14393.7
T3_negative	MEDN0657	D-Xylulose 5-phosphate	22972.5	21717.7	13033.3	5325.63	6114.87	35916.3	12763	25667.8	14345.5
T3_negative	MW0115233	Ribulose 5-phosphate	32315.5	37932.7	23625.3	23658.2	58578	31070	78817.5	45830.8	58403.4
T3_negative	FDATN00826	Pyridoxal phosphate hydrate	76940.4	133627	61641.5	24880.8	98878.5	97422.9	75587.4	83053.1	38268
T3_negative	MW0005666	5-Heptadecyl-1,3-benzenediol	12391.5	12968.8	12267.5	17887.9	12739.8	14421.1	13090.8	14575.5	15546.1
T3_negative	MW0157217	Steviolbioside	12718.3	10101.4	13855.7	11201.9	13672.8	13662.2	13872	12109	13523.5
T3_negative	MW0157328	Tabtoxin	682.94	538.33	1507.13	1330.1	1603.72	921.43	443.5	794.86	799.98
T3_negative	MW0118564	2-heptylquinolin-4(1H)-one	338791	326923	340717	315038	323456	332992	406925	302875	330256
T3_negative	MW0013504	2-Hydroxy-3-Methylbutanoic Acid	21539.5	15319.8	33479.4	29043.7	10302.9	26442.1	27004.7	30462.7	25443.1
T3_negative	MW0110011	trans-Aconitic acid	3594.47	1012.32	3489.74	3389.35	2847.53	3317.06	4455.23	3041.15	2903.11
T3_negative	MW0139773	Syringetin-3-o-glucoside	42614.4	41454.4	59266.1	5543.24	3548.31	74838.5	44302.2	52416.7	48207.8
T3_negative	MEDN1132	16,16-dimethyl PGF2	3566.94	1017.69	1969.45	1127.38	1346.18	2137.09	2597.34	1629.33	722.01
T3_negative	MEDN1363	l-Alanyl-l-glutamine	64302.5	85629.5	48901.6	23462.1	49763	89357.9	69667.1	87670.3	88745.7
T3_negative	MW0142876	3-chloro-D-alanine	72649.3	63794.9	72721.4	70066.6	73532.3	58231.6	68030.5	70593.8	74836.7
T3_negative	MW0008601	N-[(2R)-2,3-dihydroxypropoxy]-3,4-difluoro-2-[(2-fluoro-4-iodophenyl)amino]benzamide	160696	19870	138121	11352.2	36927.8	187863	62185.1	61522.4	47826.9
T3_negative	MW0138565	Isovitexin	54265.1	43358.2	57501	45674.3	52300.2	44940.2	52831	42530.7	51737.1
T3_negative	MW0104392	beta-D-Glucose pentaacetate	73361.2	60712.9	77576.4	65520.7	73281.9	65495	76824.6	59496.5	71793.7
T3_negative	MW0125631	Nalidixic acid	28630.4	31136.9	30358.5	28896.9	30836.2	34467.3	31140.2	31117.4	30296.7
T3_negative	MW0146866	Brevianamide F	1747.96	2544.3	1027.23	1168.89	793.33	3312.05	2240.94	3147.13	3769.68
T3_negative	MEDN0766	11-deoxy PGE1	19310	15982.6	17334	17074.8	21239.4	22550.3	17405.1	16865	17038.3
T3_negative	MW0013499	2-Hydroxy-2-methylbutyric acid	127931	69720.7	89235.2	41176.6	55869.2	64460.1	95535.8	75054.7	73122.6
T3_negative	MW0056738	FFA(16:1)	341.06	1203.3	239.41	605.15	218.33	644.55	1515.75	620.86	1465.47
T3_negative	MW0008594	N-[(E)-(6-Bromoimidazo[1,2-a]pyridin-3-yl)methylideneamino]-N,2-dimethyl-5-nitrobenzenesulfonamide	15525.3	18361	11373	14888.9	15310.6	15564.3	15118.1	13028.6	9440.61
T3_negative	MW0016385	Capsidiol	2372.08	2587.9	2087.44	2816.1	2136.17	2436.78	3107.95	918.95	2303.03
T3_negative	MW0004972	4-Fluoro-3-nitrobenzotrifluoride	3974.67	3470.17	4014.97	3791.27	4076.78	3831.23	3347.7	3617.33	3870.72
T3_negative	MW0103676	Thymidine-5'-triphosphate	115065	118412	73566.1	73481.8	113974	96666.4	121396	94942.2	96557.6
T3_negative	MW0017203	Citranaxanthin	114797	44666	107992	125364	121084	127410	148427	131111	124297
T3_negative	MW0052505	Ecdysone	1335.98	1892.8	333.96	964.35	723.06	1165.71	1330.73	538.96	1201.88
T3_negative	MW0053743	Deoxycholic acid glycine conjugate	1512.76	1786.71	1276.46	13239	4292.51	459.49	745.29	4297.68	1639.56
T3_negative	MW0054114	Isopentenyl pyrophosphate	4579.85	3867.44	4876.54	4311.16	4075.44	3958.18	4168.43	3395.09	2908.7
T3_negative	MW0148692	D-Ribitol-5-phosphate	31193	21317.2	31696.4	65123.9	19581.3	21116	49153.4	30779.8	67871.2
T3_negative	MW0113263	5-O-phosphono-alpha-D-ribofuranose	63482.2	38964.5	64575.9	66982.3	43870.8	59723.2	90679.8	59350.4	61279.4
T3_negative	MW0112916	3-Phosphoglyceric acid	8519.11	37549.4	8973.37	37988.2	60322.7	18541.7	42501.5	44448.8	13245.8
T3_negative	MW0112272	2-Phospho-D-Glyceric Acid	7852.24	8704.39	2398.08	4933.27	8950.29	10113.9	6960.52	11107.6	3466.74
T3_negative	MW0116004	(8alpha,10beta,11beta)-3-Hydroxy-4,15-dinor-1(5)-xanthen-12,8-olide	587.42	945.52	623	521.38	591.56	912.5	1894.25	611.04	2214.17
T3_negative	MW0144009	5,7-Dihydroxy-8-prenylflavone	78839	75375.9	118238	59815.7	100192	75542.3	106394	109667	71091.9
T3_negative	MW0114591	Hexanal dihexyl acetal	22768.8	34429.1	18534.8	24183.2	34093.6	26234.8	27650.6	27336.9	26135.1
T3_negative	MW0002939	2-chloro-N-(3,5-dichlorophenyl)acetamide	8113.68	15425.9	6596.22	9293.53	7672.44	4975.6	9442.96	6821.71	7773.66
T3_negative	MW0146924	Butoctamide semisuccinate	928.51	288.01	1503.99	332.94	543.27	513.22	441.07	168.01	654.27
T3_negative	MEDN0202	α-Ketoglutaric Acid (α-KG)	3.06725e+06	1.69991e+06	3.14613e+06	2.65529e+06	2.67377e+06	2.64247e+06	3.02703e+06	2.67017e+06	2.58937e+06
T3_negative	MW0109017	Oxalacetic acid	11583.2	5881.34	14182.6	11406.3	9761.09	9700.91	13842.4	11996.9	11848.7
T3_negative	MEDP0519	L-Norleucine	156946	117645	128626	139723	145286	113323	108224	138982	99469.5
T3_negative	MW0103633	Nicotinate mononucleotide	9416.24	12646.8	2750.28	8050.52	15897.6	2831.72	10222.1	10311.7	2332.39
T3_negative	MW0169311	Isocitric acid	193146	146664	193954	185998	164901	200876	172277	174912	167402
T3_negative	MW0127401	Axitinib	38213.5	53390	33011.9	25493.9	41665	47586.5	47925.7	48535	49726.4
T3_negative	MW0104827	Oxoadipic acid	494236	396303	587322	683392	502561	437814	417357	512051	441994
T3_negative	MW0142323	2-Deoxyecdysone	4616.32	6787.15	3554.14	6241.48	4630.33	7756.8	4287	6011.2	1593.21
T3_negative	MW0004531	4-[[4-(4-Chlorophenyl)-2-thiazolyl]amino]phenol	222835	238064	162012	271161	202995	238651	244808	215667	306402
T3_negative	MW0103583	Guanosine diphosphate mannose	60498.2	50891.2	26828.2	30823.5	79574.2	41399.6	74658	84402.8	39488.1
T3_negative	MW0007515	Lofexidine	31503.8	31055.9	33934	12862.6	20770.1	29626.6	12308.2	26477.3	25021.9
T3_negative	MW0009715	4-Chloro-5-sulfamoylanthranilic acid	6798.24	16399	6180.54	4968.14	6126.83	6485.25	4060.53	5707.48	4329.63
T3_negative	MW0006026	2,2-Diphenylglycine	51371.9	39024.1	27166.2	84858.8	88801.1	79306.9	51618.1	57169.3	45255.7
T3_negative	MW0118596	Hydroxyphenyllactic acid	22988.4	15789.1	26857.6	22145.8	10651.4	9048.06	23104.6	13311.2	24373.3
T3_negative	MW0127482	Ethyl propyl disulfide	7943.33	6074.7	5906.65	11558.6	8124.92	8412.46	6313.09	8573.4	9144.41
T3_negative	MW0103490	CDP-ethanolamine	2039.25	13934.8	6268.06	7939.31	5431.08	3002.72	948.1	8002.88	7219.77
T3_negative	MW0103661	Saicar	41137.9	28493.7	33180.1	24517	9218.06	106500	109573	94309.7	169703
T3_negative	MW0103476	AICA ribonucleotide	4497.13	2396.99	2595.3	13325.8	3460.7	4492.3	3037.14	3552.46	3210.57
T3_negative	MW0000280	Heliotrine	37324.7	49439.2	77983.1	58136.8	39026.1	24152.8	31307.8	42860.6	62660.2
T3_negative	MW0015396	9(S)-HpODE	6811.72	3326.24	7691.45	3082.8	2961.56	3751.48	3658.58	2146.21	4873
T3_negative	MEDP2147	Sakuranetin	35175.1	32507.1	33736.3	31783.2	32330.9	34039.7	30014.6	37101.7	35675.1
T3_negative	MW0103045	Ursocholic acid	10389.6	9938.59	11780.8	9412.99	9884.46	11544.4	8461.02	8721.95	9752.44
T3_negative	MW0161921	(2Z,4E)-5-(1-hydroxy-2,6,6-trimethyl-4-oxocyclohex-2-en-1-yl)-3-methylpenta-2,4-dienal	22231.7	45142.5	26275.3	41336	30501.7	41431.3	24637.9	32820.3	39709.4
T3_negative	MW0054949	Methylprednisolone hemisuccinate	179759	188286	152206	117344	173117	206700	221223	183580	186748
T3_negative	MW0061088	Petromyzonol	721.02	2391.43	1650.69	3710.6	1715.05	1674.37	3209.66	8281.33	2824.3
T3_negative	MW0104776	2-Hydroxyglutarate	34045.8	21932	28600.6	27250	29300	32730.6	24544.6	30060.3	23972.2
T3_negative	MW0063578	2-(((R)-2,3-Dihydroxypropyl)phosphoryloxy)-N,N,N-trimethylethanaminium	49364.5	26900.8	58799.9	95759	100175	40631.3	60504	99515.5	75591.3
T3_negative	MW0052930	Fluprostenol-d4	4730.72	3891.28	4366.32	2213.26	4407.19	4586.19	4604.33	3208.49	2586.48
T3_negative	MW0168286	N,N-Dimethyl-L-Valine	691950	746814	732051	717358	732966	819898	784277	722644	744670
T3_negative	MW0140477	Glutaryl-7-aminocephalosporanic acid	3508.79	3155.78	5802.27	4786.09	2550.75	4821.6	4219.31	5374.95	6028.66
T3_negative	MW0117496	2-(2-Thienyl)furan	32598.7	23647.8	36230.9	29392.6	37028.7	17246.4	14910.5	29655.8	11921.1
T3_negative	MW0123823	Ensulizole	46359.5	48977.8	71050.2	39273.9	67351.1	60637.5	60187.6	53188.1	77642.1
T3_negative	MEDP0495	LPC(0:0/18:2)	9950.66	8235.07	4946.96	18229.5	9273.61	12996.1	9143.17	10383.1	6635.84
T3_negative	MW0012563	16-Methylheptadecanoic acid	108164	76605.3	58734.3	61906.3	58602	69556.8	71026.6	67477.5	65127.9
T3_negative	MW0139389	Polydatin	81308.1	66109.3	49065	130734	93467.5	100920	77418.6	82376.1	83913.1
T3_negative	MW0139849	3,5,7-Trihydroxy-2-(3,4,5-trihydroxyphenyl)chroman-4-one	1428.42	6264.82	1895.65	8514.06	1846.47	3133.1	822.06	2016.69	3716.78
T3_negative	MW0112778	3-Chloro-6-methyl-dibenzo[C,F][1,2]thiazepin-11(6H)-one 5,5-dioxide	10130.2	10417.7	8756.97	12299	10190.4	12350.4	13128.8	12211.6	12400.9
T3_negative	MW0138886	Mammea E/BB	3593.48	3299.4	3455.17	3594.02	6277.18	6257.54	6506.03	5556.15	4548.67
T3_negative	MW0115265	Sedoheptulose 7-phosphate	96030.4	56941.8	69926.5	75082.4	70951.1	99585.6	98843	92577	66194.1
T3_negative	MW0012191	12,13-DiHOME	2891.81	5802.24	3161.1	5959.72	5967.2	15960.2	6154.75	6555.16	5906.58
T3_negative	MW0063596	Sorbitan, monohexadecanoate	457.82	789.32	791.29	1397.53	946.95	987.25	1123.33	986.16	569.26
T3_negative	MEDN0463	D-Fructose 6-Phosphate-Disodium Salt	56942.2	117800	56274.8	37966.5	151867	119369	112275	135931	59846.9
T3_negative	MW0151260	(Hydroxymethyl)phosphonic acid	91068.2	45368.5	92583.9	97450.4	53303.4	105424	61873.8	113818	113348
T3_negative	FDATN01446	Fosfomycin sodium	60238.5	50454.4	55729.7	53815.9	82822.2	64135.3	115625	85129.2	93394.4
T3_negative	MW0114214	D-Galacturonic Acid	10717	6152.13	6726.13	3046.08	10305	7716.68	12346.9	11185.6	6954.32
T3_negative	MW0160016	[[(2R,3S,5R)-5-(2-amino-6-oxo-3H-purin-9-yl)-3-hydroxyoxolan-2-yl]methoxy-hydroxyphosphoryl] phosphono hydrogen phosphate	9.39365e+06	2.96052e+06	2.34489e+06	3.0872e+06	9.22925e+06	8.80158e+06	3.8559e+06	4.45696e+06	4.3358e+06
T3_negative	MEDN1751	2-Hexyldecanoic acid	50910.2	45228	46142.9	47405.6	47228.6	70910.8	50698.7	50148.6	46272.2
T3_negative	MW0008498	N-(5Z,8Z,11Z,14Z)-5,8,11,14-eicosatetraen-1-yl-4-hydroxybenzamide	2750.05	619.32	7050.74	4546.88	3522.8	3617.53	3100.17	4191.66	980.03
T3_negative	MW0103993	(R)-S-lactoylglutathione	3213.09	7010.36	2238.16	6956.72	7236.28	13427.2	17904	6150.08	7916.48
T3_negative	MEDP1264	Deoxy-5-methylcytosine-ester	995.08	714.97	3002.45	1709.45	2021.88	2336.08	3193.81	2211.75	2569.05
T3_negative	FDATN00762	Dantamacrin	17320.9	25045.1	24191.5	9779.69	21345	25531.1	27214.1	26684.1	20851
T3_negative	MEDP1615	Azobenzene-4-sulfonic acid	30431.9	22337	37792.3	30117	37989.4	18688.8	14198.3	30698.8	11575
T3_negative	MEDN1074	Allocholic acid	9360.31	6837.09	26123.6	16755.3	12885.5	13824.5	1550.71	16240	5218.23
T3_negative	MEDP0401	5'-Deoxy-5'-(Methylthio) Adenosine	63618.4	104355	53898.3	18871.3	77905.8	78549	57879.3	67095.1	31171.7
T3_negative	MEDN1078	cis-EODA	25834.2	25055.1	24387.2	17476.7	23009.1	27318.2	36530.4	26083	20674.9
T3_negative	MW0126947	Vidarabine	3772.92	4089.29	6441.51	5688.3	4878.98	4744.07	5765.1	6026.57	5271.53
T3_negative	MW0114361	D-Ribulose 1,5-bisphosphate	9788.11	9117	2587.88	11754.3	26882.7	5403.5	4325.9	10939.5	13287.1
T3_negative	MW0123894	Ethirimol	83219.6	74737.8	86999.2	77386.5	81161.9	85234	82569.3	71526.8	86587.7
T3_negative	MW0124488	2,4-Dihydroxypyrimidine-5-carboxylic acid	1857.22	2037.51	2337.27	2129.21	3272.77	3392.06	2690.5	1893.15	3964.13
T3_negative	MW0015313	8-Geranylumbelliferone	93876	103892	256058	111140	123663	82575.2	61608.6	86665.5	164434
T3_negative	MW0009697	Rugulosin	55104.3	66529	54306.8	57715.9	52972.2	70646.3	82231.9	150674	63310.7
T3_negative	MEDL00614	L-Ascorbic acid 2-phosphate	21692.2	19432.5	17300.1	48799.8	37800	3094.74	17660.2	17468.9	17370.4
T3_negative	MW0052945	Fumagillin	2895.93	3614.76	3413.92	6716.94	5111.94	6001.39	9318.69	7238.38	8660.12
T3_negative	MW0151928	juvenile hormone III	483.32	833.74	1213.41	1426.8	1245.55	1469.83	739.6	664.85	1641.59
T3_negative	MW0142138	2-[4-[3-[2-(2-Chloro-6-fluorophenyl)ethyl-[(2,3-dichlorophenyl)carbamoyl]amino]propyl]phenoxy]-2-methylpropanoic acid	2923.66	2031.98	4351.81	5455.16	844.01	4925.4	6016.53	4939.88	11884
T3_negative	MW0157448	Tetraneurin A	11311.7	9150.97	11557.1	9902.41	10853.2	10945.9	11229.7	9132.9	10482.9
T3_negative	MW0139835	Tioclomarol	1430.46	125307	25651.9	217128	85887.6	74663.7	181709	95411	305293
T3_negative	MW0168812	Benfotiamine	2749.13	1508	630.66	1014.43	3428.54	2379.78	2254.1	2922.29	2048.33
T3_negative	MW0011495	(all-E)-6'-Apo-y-caroten-6'-al	12207.4	12880.9	11735.9	13084.2	13352.7	13553.6	16133.4	13254.3	12728.9
T3_negative	MW0111359	(-)-erythro-Anethole glycol 2-glucoside	10052.6	12839.8	13681.7	14387.4	11892.6	14182.7	13270.6	12639.4	15057.5
T3_negative	MW0145227	Aralionine A	3943.52	3901.4	4477.69	3360.69	4099.11	3977.43	5818.07	5472.45	4517.58
T3_negative	MW0124336	Hydroxyatrazine	3036.13	2119.88	2175.28	3325.31	3543.47	3525.88	5708.96	3731.67	3886.73
T3_negative	MW0103639	Orotidylic acid	94961.4	69441.6	52349.3	17239.1	84910.6	107813	126679	135847	36257.8
T3_negative	MW0103357	2'-O-Methyladenosine	6760.81	3868.82	2633.15	16325.2	5605.38	8675.57	1158.21	3642.65	3739.55
T3_negative	MW0103456	ADP-glucose	39094.1	53338.6	32790.7	38812.6	46656.1	35797.5	53361	68119.4	19390.8
T3_negative	MW0125802	Nifenazone	78424.7	81500.3	83998.2	75306.2	83210	92130.1	84597.1	83232.3	77914.1
T3_negative	MW0004854	4-Chlorocatechol	6511.41	5673.31	6233.08	6104.95	6047.33	5373.96	7588.88	6743.31	7230.87
T3_negative	MW0148316	Descinolone acetonide	13930.4	14881.1	15200.8	4355.58	10815.6	16681	10575.6	4180.28	7214.9
T3_negative	MW0143582	5-Carboxyvanillic acid	35695.9	38583.7	36479.9	33831.6	35665.1	36481.4	33090.3	37630.8	33602.1
T3_negative	MW0014628	5,6-DHET	130323	106691	140125	100813	148272	114525	112450	133635	102297
T3_negative	MW0128358	(R)-2-benzylsuccinic acid	111324	90335.9	117001	93770.2	112704	94249.1	111607	87056.7	111376
T3_negative	MW0124427	Indolmycin	54895.8	42599.5	36826	38545.4	37793.8	97436.1	76351.9	110139	101866
T3_negative	MW0063689	Strictosidine	11613.9	17035.5	20563.1	8949.66	8125.93	17924.8	22028	21218.9	27148.5
T3_negative	MEDN0659	Pyrophosphate	56245.4	23818	29849	84176.5	85018.4	13598.4	44493.4	27087.1	44364
T3_negative	MW0103342	2'-Deoxycytidine-5'-triphosphate	5035.41	14349.4	7973.98	19770	6193.23	4265.72	5583.4	7406.41	32572.9
T3_negative	MEDL00377	Glu-Phe	151695	156688	164901	147337	157345	170782	154704	137758	149449
T3_negative	MW0127095	Amifostine	22406	20697.5	31358.9	49267.1	53890.7	24715.4	38563.6	35040.3	35334
T3_negative	MW0153327	Makisterone B	685775	666571	715491	612112	701929	701543	722968	628273	719478
T3_negative	MW0152829	Lycodine	146351	341814	179168	290901	210512	302620	172506	242872	269248
T3_negative	MW0143587	5-Chloro-3-(4-methylsulfonylphenyl)-2-pyridin-3-ylpyridine	913707	1.0838e+06	768344	1.08638e+06	948568	988717	1.05993e+06	1.00097e+06	1.35827e+06
T3_negative	MW0009899	Theacitrin A	40734.7	23292.5	20292.2	20041	39927.9	31168.6	32311.4	37744.8	25194.3
T3_negative	MEDN1485	Glycerophospho-N-Arachidonoyl Ethanolamine	2062.67	1499.16	412.79	2892.11	2159.19	1968.12	2013.33	1680.79	1169.56
T3_negative	MW0107580	Isonicotinylglycine	118707	131902	154224	149668	148755	135911	128725	142006	316843
T3_negative	MW0168478	2,6-Dichlorobenzamide	97023.5	36992.5	68539.6	24264	72166	18980.8	34938.4	42055.3	47696.8
T3_negative	MW0105439	Adouetine X	141789	177933	145113	176905	142221	156592	267428	188231	220194
T3_negative	MW0103258	3-Aminopentanedioic acid	47761.2	37252.4	40633.6	41627.1	25483.5	26034.3	30723	36325.6	43054.7
T3_negative	MW0105495	L-Alanyl-L-alanine	12877.2	23558.6	21164.7	5301.44	13402.1	16191.1	17185.8	18301.5	9486.06
T3_negative	MW0148731	dTDP-3-oxo-2,6-dideoxy-D-glucose	6736.77	9502.55	6577.07	10863.5	8462.45	13445	9328.45	10747	9095.08
T3_negative	MW0113255	N-Acetylneuraminic acid	6054.42	7427.42	7717.91	4484.65	5929.77	5130.66	3884.66	3884.09	9814.5
T3_negative	MW0157344	Tartrazine	127836	299950	85968.6	57524.5	204418	364014	41191.3	260317	128507
T3_negative	MW0131392	3-(4-Methoxyphenyl)propanoic acid	4155.62	4557.78	4613.19	4860.84	4626.45	5007.43	5268.4	4523.04	4223.91
T3_negative	MW0111418	(2S,3S)-butane-2,3-diol	3429.56	3424.19	2465.48	3309.09	1636.91	1474.18	1819.02	1568.1	3719.48
T3_negative	MW0115763	trans-4-Methylene-2-octyl-5-oxotetrahydrofuran-3-carboxylic acid	2405.46	3519.99	4461.33	4772.28	2207.57	3728.6	4018.67	4774.18	2234.81
T3_negative	MEDP1190	Adenylocuccinic Acid	6125.97	20235.7	789.46	40610.1	11586.8	11173.3	10402	26856.5	918.42
T3_negative	MW0147363	Chebulinic acid	3992.51	1730.26	628.67	12544.7	629.6	4522.34	29559.3	4818.45	29205.8
T3_negative	MW0111680	1,1-Dimethoxynonane	30015.3	26252	35739.7	6765.02	30542.4	37974.3	37115.9	31970.9	25006.9
T3_negative	MW0122903	Arachidonoyl Serotonin	22157.8	13819.3	18795.7	7283.04	18883	14624.8	20310.6	13777	14696.5
T3_negative	MW0014159	3-Methyl-4-pentenoic acid	26847.3	27864.9	36609.2	40882.2	24953.8	31149.8	31228.7	30166.3	29949
T3_negative	MW0013606	trans-2-Octenoic acid	863.05	605.9	870.54	1292.88	1272.23	1586.09	2586.06	622.58	840.75
T3_negative	MW0140330	(2S,4S)-4-hydroxy-2,3,4,5-tetrahydrodipicolinic acid	10781.3	10567	6044.43	10630.8	6754.23	11993.9	12469.1	7523.07	16646
T3_negative	MW0123741	Indole-3-lactic acid	5272.4	3697.16	5046.22	2616.88	1909.44	2015.32	4975.53	3118.72	5830.42
T3_negative	MW0010025	Valdecoxib	5770.03	5238.07	5295.82	5279.92	5846.59	5490.46	5534.25	3654.33	6023.29
T3_negative	MW0138042	d-Erythro-hex-2-enonic acid	8459.4	8910.26	9245.13	3764.64	11970.2	10698	8779.59	9128.72	7117.75
T3_negative	MW0063582	sn-Glycerol 3-phosphate	5779.01	3998.46	5925.87	6570.65	7428.59	2367.45	6036.47	4467.29	6207.2
T3_negative	MW0000741	4-Tert-butylphenoxyacetic acid	367850	413643	440231	390823	403427	429346	428353	415943	412715
T3_negative	MEDP1547	Sodium 1-hydroxy-3-(phosphonooxy)propan-2-olate	126557	99560.2	110763	276160	147244	40082.7	102621	87183	116726
T3_negative	MW0120251	4-Bromo-1-ethyl-3-methyl-1H-pyrazole-5-carboxylic acid	30874.2	41070.7	48232.1	45010.7	24204.5	22891.4	18407.9	13416.3	27736.6
T3_negative	MW0054925	Methyl(7Z,9Z,9'Z)-6'-apo-y-caroten-6'-oate	112894	123725	104729	124756	140980	131266	149849	110492	125176
T3_negative	MW0169026	Dehydroabietic acid	856.55	512	625.22	474.39	439.49	590.26	501.16	522.8	266.97
T3_negative	MW0054524	LPC(16:0/0:0)	9565.06	9257.95	5487.09	13621.4	11395.5	10470	10446.9	8940.45	11265.1
T3_negative	MEDP2280	CCT-018159	37376.6	33512.9	47420	52318.2	13769.3	15216.7	28204	37385.2	54498.4
T3_negative	MW0107335	Histidylalanine	97711.5	157259	93516.4	70952.9	69866.4	105457	76509.5	108251	105727
T3_negative	MW0169676	Pinolenic acid	12844.8	15799	9678.35	9857.3	10788.3	13944.6	13435	9256.98	11035.5
T3_negative	MW0157398	Terpendole E	2399.63	2870.98	485.26	6739.47	1689.87	2492.97	2096.77	3379.85	4709.24
T3_negative	MEDN1510	4-Ethyloctanoic acid	9885.86	19055.6	8994.42	15485.5	11872.2	12613.1	16415.5	19940.3	10854.4
T3_negative	MW0110612	15(S)-HETE Ethanolamide	3757.96	3493.46	5254.28	1261.94	4407.52	4730.37	4965.87	3210.99	3709.91
T3_negative	MW0142364	cis-2-Hydroxypenta-2,4-dienoic acid	5713.02	3476.68	7775	6692.57	8018.69	5233.01	9233.07	6023.14	6565.33
T3_negative	MW0103496	cis-Zeatin riboside	2380.17	2232.85	3248.41	3213.19	3100.79	3009.19	3538.06	3749.11	3458.89
T3_negative	MW0009821	Sulpiride	61480.7	52300	59829.5	68851.4	65694.3	74429.1	68441.9	72108.7	57236.7
T3_negative	MW0005121	4-Hydroxyphenylpyruvic acid	1098.51	1630.04	1790.42	2781.42	951.85	791.41	1656.24	1654.71	3683.51
T3_negative	MW0012594	17R-hydroxy-4Z,7Z,10Z,13Z,15E,19Z-docosahexaenoic acid	5168.6	5843.06	6525.83	3339.98	5108.24	4016.25	8710.83	4925.46	4053.52
T3_negative	MW0141088	1,2-Bis(4-hydroxyphenyl)-2-propanol	3717.2	2697.82	4356.42	4032.95	4042.84	5948.31	7645.52	3790.31	5697.35
T3_negative	MW0125651	Nb-Arachidoyltryptamine	1876.26	2727.32	2266.49	1713.22	1012.45	2784.2	2347.22	2132.3	1501.61
T3_negative	MW0152167	Leachianone G	7379.32	7163.19	18262.2	13915.9	6904.16	5749.83	6133.25	7066.43	11223.4
T3_negative	MEDN0227	D-Glucose 6-Phosphate	9.23084e+06	6.59789e+06	1.15811e+07	2.48183e+06	2.26436e+06	1.28212e+07	6.84186e+06	7.67695e+06	9.63709e+06
T3_negative	MW0106714	(2S)-2-[[(2S)-2-formamido-4-methylsulfanylbutanoyl]amino]propanoic acid	870204	917880	1.04279e+06	580105	919540	852634	954222	1.04268e+06	735062
T3_negative	MW0140636	(2s)-2-(2,4-Dichlorophenoxy)propanoic acid	1.39901e+06	942085	740638	297446	1.35382e+06	253451	726465	282078	1.29528e+06
T3_negative	MW0006786	Dichlorprop-P	44695.6	30228	47093.5	32998.9	40562.4	28230.5	43662.7	36561	33437.6
T3_negative	MEDTN03179	Dodecyl sulfate	63738.6	69677	139668	102932	84562.5	78131.9	47240.9	77041.4	83158.5
T3_negative	MW0109742	Sodium dodecyl sulfate	44524.1	55281.4	105109	48677.6	46044	35855.6	26067.4	30863.8	56262
T3_negative	MW0005028	4-Hydroxy-2,2',4',6'-tetrachlorobiphenyl	44916.5	28442.3	42817.6	6986.6	27527.6	26662.3	29794.3	9195.58	20766.4
T3_negative	FDATN01472	Disodium succinate	403868	409017	333603	513719	469319	414780	313472	426511	389094
T3_negative	MW0139281	Pentagalloylglucose	1335.21	1627.44	1461.69	1149.55	823.68	2056.84	1147.1	1335.46	1796.61
T3_negative	MW0125751	Neoacrimarine A	16852.7	15528.6	18169	14979.8	17519	14272.2	18217.6	11014.5	17851.3
T3_negative	MW0111489	(S)-Mevalonic acid-5-pyrophosphate	25936.5	5559.49	1085.32	15474.2	31476.2	2359.76	5902.62	1910.66	23198.6
T3_negative	MW0114405	Erythritol	98720	105946	127698	75555.6	96549.7	103986	89651.8	101568	99507.2
T3_negative	FDATN01529	Xanthopterin monohydrate	5221.19	2273.23	3294.43	7313.67	4119.88	2971.6	4782.63	3574.18	5422.07
T3_negative	MW0052830	9-POHSA	2287.99	2997.45	3012.04	3293.04	3090.66	2481.08	3240.17	2476.05	2909.41
T3_negative	MW0004464	4,5-Dihydroxynaphthalene-2,7-disulfonic acid	138455	157241	82690.2	35602.7	75248.7	99344.7	112798	101735	236748
T3_negative	MW0006873	Dinitolmide	910122	674124	1.00611e+06	880598	1.08304e+06	567972	390659	971424	330037
T3_negative	MW0147774	Coproporphyrin III	9000.98	7799.02	10341.2	7984.35	10488.8	9916.93	10818.8	9278.69	10954
T3_negative	MW0115121	Phenyl beta-D-glucopyranoside	6010.51	7205.85	2342.34	9860.29	7055.08	7960.67	4629.66	7168.29	2770.32
T3_negative	MW0114341	Dodecanal dimethyl acetal	28558.2	24100.1	36042.9	19588.2	17598.4	26191.1	23388.7	16156.4	25520.9
T3_negative	MEDP1058	Tauroursodeoxycholic acid	9940.47	8890.1	10246.1	8215.8	8796.57	12016.1	11675.1	10400.5	11916.2
T3_negative	MW0170020	Xanthosine	4930.97	2603.1	4562.7	15160.1	2017.16	2307.85	5225.5	2654.38	11209.2
T3_negative	MW0103561	Flavin mononucleotide	2772.88	2821.89	1148.8	3427.78	2654.97	2846.84	2468.32	3148.43	2638.89
T3_negative	MW0103557	Flavin adenine dinucleotide	43054.7	51020.7	22367.7	75186.5	46877.7	57261.2	38268.4	51289.6	26435.9
T3_negative	MW0015736	alpha-Terpinyl anthranilate	28322.6	32299.9	26284.4	28164.3	16824.2	33893.4	36472.5	21905.7	42444.9
T3_negative	MW0009258	Olmesartan medoxomil	21161.4	12210.8	23900.8	20730.4	20701.2	22067.4	21596.1	19130.9	20718.6
T3_negative	MW0109992	Tirofiban	24456.7	34721.2	42229.5	39746.1	32769.4	38388.7	38435	41734.9	38896.6
T3_negative	MW0153823	Selenium dimethyldithiocarbamate	4542.03	1868.88	2127.62	2036.77	4107.76	1674.5	2636.14	2552.25	4322.54
T3_negative	MW0054288	Dodecanoic acid	4699.15	10116.9	4476.04	8158.91	5036.78	10020	5620.59	6104.51	4565.66
T3_negative	MEDP1057	d-Myo-inositol 4-monophosphate ammonium salt	5.57732e+06	4.10598e+06	7.24338e+06	591986	524949	1.1428e+07	4.34178e+06	5.39713e+06	6.64032e+06
T3_negative	MW0114363	Dronedarone	4073.02	5704.86	3700.52	7348.03	4395.97	4394.35	10603.1	20796.6	9639.96
T3_negative	MW0169446	Malonic acid	34436.2	31712	31040.2	12043.6	11588.4	51235.2	26445.1	29902.2	33475.4
T3_negative	MW0115229	Ribose-1-phosphate	7812.69	4974.16	6393.16	11549.7	1841.11	3033.87	8412.55	10179.7	23049.7
T3_negative	MW0012229	12-Hydroxyjasmonic acid	379491	360636	402114	365308	378418	391198	401708	347981	383453
T3_negative	MW0107608	Karakin	533.66	575.61	621.88	2463.39	556.49	1582.46	2833.64	1839.09	6817.76
T3_negative	MW0007339	Benzyl acetate	4340.27	4665.99	4915.49	4634.37	4795.21	5165.46	7314.27	5898.6	5983.81
T3_negative	MW0155568	Picrocrocin	5094.79	5186.63	5326.72	4278.28	4611.85	5932.38	6900.41	4988.31	5213.37
T3_negative	MW0109254	Phosphoenolpyruvate	10894.1	15867.5	4105.81	8084.16	15564.5	15124.8	9164.72	14131.8	4965.12
T3_negative	MW0146999	Calcium pantothenate	10576.3	4293.27	3062.71	72402.7	10241.5	21250.8	10396.9	5882.43	2367.49
T3_negative	MW0160970	(2S)-2-azaniumyl-3-phenylpropanoate	4531.76	2153.94	4209.68	2085.27	975.53	1998.56	4490.6	2673.44	4093.92
T3_negative	MW0159912	Thiamin pyrophosphate	7188.33	69733.7	24139.6	519627	109483	60578.2	288758	54074.6	328373
T3_negative	MW0107766	H-Leu-val-OH	802.34	550.03	758.66	580.74	410.11	1263.09	1384.89	1489.33	1593.22
T3_negative	MW0062139	Ponasterone A	1943.73	1860.85	1873.27	1381.8	2062.41	2146.91	2232.25	2076.23	1616.33
T3_negative	MW0158310	H-Trp-ser-OH	37416.9	38336.4	51373.3	46670.6	42894.6	42367.6	49230.9	47658.4	52124.4
T3_negative	MW0103684	Uridine-5'-diphosphate-glucose	63270.5	58817	62058.6	40178.5	167412	40646.5	42952.4	77213.8	66273
T3_negative	MW0103599	Inosine triphosphate	117783	65341.3	73802	49636.8	161108	140371	201159	103754	49270.1
T3_negative	MW0114177	Arabinose-5-phosphate	32457.9	30826.8	33245	70318.9	31889.3	52540.4	90632.2	62138.4	102479
T3_negative	MW0115454	Valeraldehyde dibutyl acetal	29884.8	30492.4	30601.5	21381.2	26949.6	28603.7	43608.6	21370	23236.2
T3_negative	MW0103600	Inosinic acid	29610.3	25112.6	32593.6	23270.9	32148.8	31642.6	32186.5	22009.6	25256.1
T3_negative	MW0008802	N-Acetyl-Neuraminic Acid	101483	99480.6	79148.3	75045.5	103560	112405	99640.2	104337	63705.1
T3_negative	MW0103994	L-2-Hydroxyglutaric acid	58436.9	40816.3	58956.4	52762.5	53626	56767.5	48618.2	53573.1	49464.3
T3_negative	MEDN1329	Glycohyodeoxycholic acid	9297.83	20438.6	10213.9	24466.7	8382.57	2861.26	12782.1	20568.1	23925.4
T3_negative	MW0016196	17-phenyl-trinor-PGF2alpha isopropyl ester	6788.74	3955.49	18117.3	10294.3	9219.39	8943.2	1550.49	9483.07	4024.41
T3_negative	MW0052943	Fulvestrant	6138	6565.55	5388.71	7938.5	4146.71	6681.22	7976.27	5799.71	8125.7
T3_negative	MW0052889	Fasciculic acid C	11222.3	12837.7	13716.8	9513.7	13009.4	13182.1	12530.3	10757.1	10866.1
[truncated: 293 more rows]

## Sheet: STable 2
Supplemental Table S2: Type of differentially accumulated metabolites
BH vs LH		BH vs YH		YH vs LH
Index	Type	Index	Type	Index	Type
MW0013303	up	MW0103076	up	MW0145223	up
MW0009611	up	MW0154557	up	MW0124748	down
MW0053776	up	MW0009611	up	MW0114867	up
MW0007592	up	MW0006588	up	MW0111787	down
MW0012936	up	MW0155600	down	MW0143550	up
MW0117285	up	MW0117285	up	MEDP0322	down
MEDL02151	up	MW0015782	up	MW0169988	up
MW0006357	down	MEDL02151	up	MW0016084	up
MW0013231	up	MW0114867	down	ZINC8214406	up
MEDP0827	up	MEDP0827	up	MW0110745	up
MEDL00575	down	MW0013003	down	MW0012825	up
MW0013003	down	MW0056883	up	MW0140518	up
MW0103797	up	MW0103478	up	MW0163338	down
MW0012919	up	MW0063821	up	MW0011902	down
MW0127047	up	MW0103508	down	MW0011870	down
MW0152190	up	MW0107837	up	MW0169873	down
MW0137947	up	MW0054714	up	MW0105485	down
MW0147006	down	MW0005010	up	MW0052452	down
MEDP0513	up	MW0168567	down	MW0049807	up
ZINC8214406	up	MW0108584	up	MEDN1079	up
MW0103478	up	MW0154385	up	MW0049210	up
MW0110745	up	MW0169873	up	MEDN0651	up
MW0052319	down	MEDP1095	up	MW0110621	up
MW0105631	up	MW0124402	down	MW0110917	up
MW0107837	up	MW0063662	up	MW0060468	down
MW0168969	up	MEDP1084	up	MW0059291	down
MW0148295	down	MW0056873	up	MW0142761	down
MW0012825	up	MW0054402	up	MEDP1336	up
MW0169361	up	MEDP1578	down	MW0149720	up
MW0126273	up	MW0013306	up	MW0114549	down
MW0005010	up	MW0009939	up	MW0140287	down
MW0108584	up	MW0000925	up	MW0107986	up
MEDP1836	up	MW0125994	up	MW0141612	up
MW0169581	up	MW0053733	down	MW0141208	up
MW0011902	down	MW0168794	up	MW0015809	down
MW0154385	up	MW0055456	up	MW0049289	up
MW0011870	down	MEDN1562	up	MW0106024	down
MEDN1480	up	MEDN1753	up	MW0147818	up
MEDP1390	up	MW0006368	up	MW0108118	up
MW0012084	down	MW0111314	up	MW0157084	down
MW0108922	down	MW0111244	down	MW0103702	down
MW0120569	up	MW0015651	up	MEDL00328	down
MW0169873	down	MW0113755	up	MW0124192	down
MEDP1095	up	MW0007578	up	MEDN0413	up
MEDP1540	up	MEDN0651	down	MW0103709	down
MW0124402	down	MW0010642	down	MW0168231	up
MW0151977	up	MW0138954	up	MW0169520	up
MW0052452	down	MEDN0161	down	MEDP1010	up
MW0141862	up	MW0011905	down	MW0003089	down
MW0049807	up	MW0060468	up	MW0055369	up
MW0048980	down	MW0059291	down	MW0006026	up
MEDP0711	up	MW0150832	up	MW0139389	up
MW0056887	down	MW0062495	up	MW0052945	up
MW0115792	up	MW0156217	down	MW0113255	down
MW0063662	up	MW0060354	down	MW0013606	up
MEDP1084	up	MW0058294	up	MW0123741	down
MEDP0577	up	MW0063555	down	MW0009821	up
MW0056873	up	MW0194315	up	MW0156540	down
MW0054402	up	MW0109323	up	MW0103699	up
MW0013306	up	MW0149720	up	MW0164826	down
MW0009939	up	MW0157847	up	MW0127618	up
MW0053910	up	MW0144624	up	MW0144275	up
MW0013165	up	MW0055756	down	MEDL02283	up
MW0125994	up	MW0008652	up	MW0164590	up
MW0120733	down	MW0057179	down	MW0058269	down
MW0013101	down	MW0011468	up	MW0143328	up
MW0150746	up	MW0142387	up
MEDN1410	down	MW0050210	down
MW0055456	up	MW0160224	up
MW0105870	down	MW0049289	down
MW0130918	up	MW0155350	down
MEDN1562	up	MW0156753	up
MW0103120	up	MW0158888	up
MW0049210	up	MW0156791	up
MEDN1753	up	MW0137620	down
MW0006368	up	MW0016356	down
MW0111314	up	MW0105417	up
MW0054899	up	MEDN1141	up
MEDN1041	up	MEDL00328	up
MEDP1651	up	MW0109774	up
MW0015651	up	MW0063454	up
MW0154930	up	MW0121803	down
MW0113755	up	MW0055369	down
MW0054539	up	MW0168845	up
MW0052578	up	MW0114504	down
MW0010642	down	MW0114562	up
MW0138954	up	MW0000277	up
MW0054562	up	MW0006026	down
MEDL00404	up	MW0052945	up
MW0011591	up	MW0145227	up
MW0110038	down	MW0004854	up
MW0107655	down	MW0063689	up
MW0109640	up	MW0103496	up
MW0011905	down	MW0160970	up
MEDL01887	down	MW0158310	up
MW0056886	down	MW0130917	up
MW0163718	down	MW0156540	up
MW0060345	down	MW0004036	up
MW0059291	down	MW0012811	down
MW0107099	up	MW0140084	down
MW0059318	up	MW0057204	up
MW0012405	up	MW0127618	down
MW0158433	up	MW0143328	down
MW0145452	up
MEDL02771	down
MW0164600	down
MW0011509	up
MW0143981	up
MW0150832	up
MW0062495	up
MW0060354	down
MW0111077	up
MW0124143	up
MW0058294	up
MW0194315	up
MW0059312	up
MW0149720	up
MW0106502	up
MW0144624	up
MW0139814	up
MW0147979	up
MW0145320	up
MW0149981	up
MW0150533	up
MW0142038	up
MW0147005	up
MW0107986	up
MW0158360	down
MW0012982	up
MW0141612	up
MW0168278	up
MW0146058	up
MW0153769	up
MW0141208	up
MW0008652	up
MW0148046	up
MW0153563	up
MW0011468	up
MEDL00444	up
MW0155483	up
MW0015809	down
MW0142387	up
MW0107807	up
MW0050099	up
MW0050210	down
MW0151553	up
MW0144076	up
MW0050450	down
MW0156753	up
MW0158888	up
MW0156791	up
MW0103645	down
MW0156957	up
MW0049510	up
MW0052840	up
MW0126242	up
MW0052858	up
MW0079775	down
MW0050920	down
MW0147925	down
MW0159735	up
MW0115263	down
MW0157084	down
MEDL00328	up
MW0109774	up
MW0114156	up
MW0168231	up
MEDN0061	down
MW0007319	down
FDATN01446	up
MW0052945	up
MW0004854	up
MW0124427	up
MW0007339	up
MW0107766	up
MW0114177	up
MW0004036	up
MW0006100	up
MW0158444	up
MW0012811	down
MW0151666	up
MW0158467	up
MW0105209	up
MW0155527	up
MW0057204	up
MW0168491	up
MW0143810	down
MW0009689	up
MW0103354	down
MW0162461	down
MW0058269	down
MW0151597	up
MW0130345	up

## Sheet: STable 3
Supplemental Table S3: Number of differentially accumulated metabolites class
Class	Number
Amino acid and Its metabolites	52
Others	41
Organic acid and Its derivatives	32
Benzene and substituted derivatives	26
Glycerophospholipids(GP)	26
Aldehyde,Ketones,Esters	24
Heterocyclic compounds	23
Fatty acids(FA)	19
Nucleotide and Its metabolites	15
Glycerolipids(GL)	12
Alcohol and amines	11
